# Supplementary material for: Investigation of nitro–nitrito photoisomerization: crystal structure of trans-chlorido­nitro­(1,4,8,11-tetra­aza­cyclo­tetra­decane-κ4 N,N′,N′′,N′′′)cobalt(III) chloride
Source: Acta Crystallogr E Crystallogr Commun. 2018 Nov 30;74(Pt 12):1908–12. doi: 10.1107/S205698901801678X (PMC6281089; doi:10.1107/S205698901801678X)
Supplement: Supplementary file 1 [file e-74-01908-sup1.cif]

##############################################################################
#                                                                            #
# This CIF contains the data in a paper accepted for publication in          #
# Acta Crystallographica Section E. It conforms to the requirements of       #
# Notes for Authors for Acta Crystallographica Section E, and has been       #
# peer reviewed under the auspices of the IUCr Commission on Journals.       #
#                                                                            #
# Full details of the Crystallographic Information File format               #
# are given in the paper "The Crystallographic Information File (CIF):       #
# a New Standard Archive File for Crystallography" by S. R. Hall, F. H.      #
# Allen and I. D. Brown [Acta Cryst. (1991), A47, 655-685].                  #
#                                                                            #
# The current version of the core CIF dictionary is obtainable from          #
# ftp://ftp.iucr.org/pub/cif_core.dic.                                       #
#                                                                            #
# Software is freely available for graphical display of the structure(s)     #
# in this CIF. For information consult the CIF software page                 #
# http://www.iucr.org/resources/cif/software.                                #
#                                                                            #
# This file may be used for bona fide research purposes within the           #
# scientific community so long as proper attribution is given to the journal # 
# article from which it was obtained.                                        #
#                                                                            #
##############################################################################
data_I
_audit_creation_method     'SHELXL-2014/7'
_chemical_name_systematic
;
<i>trans</i>-Chloridonitro(1,4,8,11-tetraazacyclotetradecane-\
\k^4^<i>N</i>,<i>N</i> ',<i>N</i> '',<i>N</i> ''')cobalt(III) chloride
;
_chemical_name_common     ?
_chemical_formula_moiety     'C10 H24 Cl Co N5 O2 +, Cl -'
_chemical_formula_sum     'C10 H24 Cl2 Co N5 O2'
_chemical_formula_structural     '(Co (C10 H24 N4) Cl (N O2)) Cl'
_chemical_formula_iupac     '[Co Cl (N O2) (C10 H24 N4)] Cl'
_chemical_formula_weight     376.17
_chemical_melting_point     ?
_space_group_crystal_system     tetragonal
_space_group_name_H-M_alt     'P 42/m'
_space_group_name_Hall     '-P 4c'
loop_
    _space_group_symop_operation_xyz
    'x, y, z'
    '-x, -y, z'
    '-y, x, z+1/2'
    'y, -x, z+1/2'
    '-x, -y, -z'
    'x, y, -z'
    'y, -x, -z-1/2'
    '-y, x, -z-1/2'
_cell_length_a     7.6052(3)
_cell_length_b     7.6052(3)
_cell_length_c     13.3873(7)
_cell_angle_alpha     90
_cell_angle_beta     90
_cell_angle_gamma     90
_cell_volume     774.31(7)
_cell_formula_units_Z     2
_cell_measurement_reflns_used     6699
_cell_measurement_theta_min     2.68
_cell_measurement_theta_max     27.90
_cell_measurement_temperature     301
_exptl_crystal_description     'plate'
_exptl_crystal_colour     'orange'
_exptl_crystal_size_max     0.25
_exptl_crystal_size_mid     0.25
_exptl_crystal_size_min     0.10
_exptl_crystal_density_diffrn     1.613
_exptl_crystal_density_meas     ?
_exptl_crystal_density_method     'not measured'
_exptl_crystal_F_000     392
_exptl_absorpt_coefficient_mu     1.462
_exptl_absorpt_correction_type     integration
_exptl_absorpt_process_details
;
(SADABS; Bruker, 2016)
;
_exptl_absorpt_correction_T_min     0.704
_exptl_absorpt_correction_T_max     0.876
_diffrn_ambient_temperature     301
_diffrn_source     ?
_diffrn_radiation_type     MoK\a
_diffrn_radiation_wavelength     0.71073
_diffrn_measurement_device_type     'Bruker D8 VENTURE'
_diffrn_measurement_method     '\f and \w scans'
_diffrn_detector_area_resol_mean     ?
_diffrn_reflns_number     7967
_diffrn_reflns_av_R_equivalents     0.0283
_diffrn_reflns_av_unetI/netI     0.0241
_diffrn_reflns_theta_min     2.678
_diffrn_reflns_theta_max     27.906
_diffrn_reflns_theta_full     25.242
_diffrn_measured_fraction_theta_max     0.981
_diffrn_measured_fraction_theta_full     0.984
_diffrn_reflns_limit_h_min     -9
_diffrn_reflns_limit_h_max     10
_diffrn_reflns_limit_k_min     -10
_diffrn_reflns_limit_k_max     9
_diffrn_reflns_limit_l_min     -15
_diffrn_reflns_limit_l_max     17
_refine_special_details     ?
_reflns_number_total     953
_reflns_number_gt     922
_reflns_threshold_expression     'I > 2\s(I)'
_refine_ls_structure_factor_coef     Fsqd
_refine_ls_matrix_type     full
_refine_ls_R_factor_all     0.0341
_refine_ls_R_factor_gt     0.0325
_refine_ls_wR_factor_gt     0.0765
_refine_ls_wR_factor_ref     0.0790
_refine_ls_goodness_of_fit_ref     1.188
_refine_ls_restrained_S_all     1.187
_refine_ls_number_reflns     953
_refine_ls_number_parameters     58
_refine_ls_number_restraints     1
_refine_ls_hydrogen_treatment     constr
_refine_ls_weighting_scheme     calc
_refine_ls_weighting_details
              'w=1/[\s^2^(Fo^2^)+(0.0224P)^2^+0.6270P] where P=(Fo^2^+2Fc^2^)/3'
_atom_sites_solution_hydrogens     geom
_atom_sites_solution_primary     direct
_atom_sites_solution_secondary     ?
_refine_ls_shift/su_max     0.000
_refine_ls_shift/su_mean     0.000
_refine_diff_density_max     0.436
_refine_diff_density_min     -0.261
_refine_ls_extinction_method
;
SHELXL2014 (Sheldrick, 2015b)
;
_refine_ls_extinction_coef     0.056(7)
_refine_ls_extinction_expression
                                  'Fc^*^=kFc[1+0.001xFc^2^\l^3^/sin(2\q)]^-1/4^'
loop_
    _atom_type_symbol
    _atom_type_description
    _atom_type_scat_dispersion_real
    _atom_type_scat_dispersion_imag
    _atom_type_scat_source
    'C' 'C' 0.0033 0.0016
                         'International Tables Vol C Tables 4.2.6.8 and 6.1.1.4'
    'H' 'H' 0.0000 0.0000
                         'International Tables Vol C Tables 4.2.6.8 and 6.1.1.4'
    'N' 'N' 0.0061 0.0033
                         'International Tables Vol C Tables 4.2.6.8 and 6.1.1.4'
    'O' 'O' 0.0106 0.0060
                         'International Tables Vol C Tables 4.2.6.8 and 6.1.1.4'
    'Cl' 'Cl' 0.1484 0.1585
                         'International Tables Vol C Tables 4.2.6.8 and 6.1.1.4'
    'Co' 'Co' 0.3494 0.9721
                         'International Tables Vol C Tables 4.2.6.8 and 6.1.1.4'
_computing_data_collection
;
APEX3 (Bruker, 2016)
;
_computing_cell_refinement
;
SAINT (Bruker, 2016)
;
_computing_data_reduction
;
SAINT (Bruker, 2016)
;
_computing_structure_solution
;
SHELXT (Sheldrick, 2015a)
;
_computing_structure_refinement
;
SHELXL2014  (Sheldrick, 2015b)
;
_computing_molecular_graphics
;
Mercury (Macrae <i>et al.</i>, 2008) and
CAVITY (Ohashi <i>et al.</i>, 1981)
;
_computing_publication_material
;
SHELXL2014 (Sheldrick, 2015b) and publCIF (Westrip, 2010)
;
loop_
    _atom_site_type_symbol
    _atom_site_label
    _atom_site_fract_x
    _atom_site_fract_y
    _atom_site_fract_z
    _atom_site_U_iso_or_equiv
    _atom_site_adp_type
    _atom_site_calc_flag
    _atom_site_occupancy
    _atom_site_disorder_assembly
    _atom_site_disorder_group
    Co Co1 0.5000 0.0000 0.5000 0.02498(19) Uani d 1 . .
    Cl Cl2 0.7410(3) 0.1720(4) 0.5000 0.0336(3) Uani d 0.5 . .
    Cl Cl3 0.5000 0.5000 0.7500 0.0529(3) Uani d 1 . .
    O O4 0.2278(5) -0.2075(6) 0.5775(3) 0.0664(11) Uani d 0.5 . .
    N N5 0.2929(11) -0.1534(15) 0.5000 0.0336(3) Uani d 0.5 . .
    N N6 0.4033(2) 0.1478(2) 0.60785(13) 0.0352(4) Uani d 1 . .
    H H6 0.4853 0.2464 0.6151 0.042 Uiso calc 1 . .
    C C7 0.4146(4) 0.0476(3) 0.70245(16) 0.0519(6) Uani d 1 . .
    H H7A 0.3180 -0.0353 0.7071 0.062 Uiso calc 1 . .
    H H7B 0.4085 0.1269 0.7591 0.062 Uiso calc 1 . .
    C C8 0.2278(3) 0.2279(3) 0.5944(2) 0.0535(6) Uani d 1 . .
    H H8A 0.2023 0.3034 0.6510 0.064 Uiso calc 1 . .
    H H8B 0.1396 0.1358 0.5927 0.064 Uiso calc 1 . .
    C C9 0.2167(5) 0.3338(5) 0.5000 0.0618(11) Uani d 1 . .
    H H9A 0.3113 0.4194 0.5000 0.074 Uiso calc 1 . .
    H H9B 0.1066 0.3981 0.5000 0.074 Uiso calc 1 . .
loop_
    _atom_site_aniso_label
    _atom_site_aniso_U_11
    _atom_site_aniso_U_22
    _atom_site_aniso_U_33
    _atom_site_aniso_U_12
    _atom_site_aniso_U_13
    _atom_site_aniso_U_23
    Co1 0.0221(3) 0.0253(3) 0.0275(3) 0.00039(16) 0.000 0.000
    Cl2 0.0237(10) 0.0297(8) 0.0476(6) -0.0111(5) 0.000 0.000
    Cl3 0.0454(4) 0.0454(4) 0.0678(8) 0.000 0.000 0.000
    O4 0.054(2) 0.075(3) 0.071(2) -0.0275(19) 0.0046(19) 0.004(2)
    N5 0.0237(10) 0.0297(8) 0.0476(6) -0.0111(5) 0.000 0.000
    N6 0.0349(8) 0.0325(8) 0.0383(9) -0.0020(6) 0.0069(7) -0.0065(7)
    C7 0.0729(17) 0.0515(14) 0.0313(10) -0.0072(11) 0.0128(10) -0.0039(9)
    C8 0.0368(11) 0.0490(13) 0.0746(17) 0.0073(9) 0.0170(11) -0.0152(12)
    C9 0.0433(19) 0.0421(18) 0.100(3) 0.0182(15) 0.000 0.000
_geom_special_details
;
 All esds (except the esd in the dihedral angle between two l.s. planes)
 are estimated using the full covariance matrix.  The cell esds are taken
 into account individually in the estimation of esds in distances, angles
 and torsion angles; correlations between esds in cell parameters are only
 used when they are defined by crystal symmetry.  An approximate (isotropic)
 treatment of cell esds is used for estimating esds involving l.s. planes.
;
loop_
    _geom_bond_atom_site_label_1
    _geom_bond_atom_site_label_2
    _geom_bond_site_symmetry_2
    _geom_bond_distance
    _geom_bond_publ_flag
    Co1 N5 5_656 1.9601(10) ?
    Co1 N5 . 1.9601(10) ?
    Co1 N6 . 1.9720(16) ?
    Co1 N6 5_656 1.9720(16) ?
    Co1 N6 6_556 1.9720(16) ?
    Co1 N6 2_655 1.9720(16) ?
    Co1 Cl2 . 2.2513(12) ?
    Co1 Cl2 5_656 2.2513(12) ?
    O4 N5 . 1.221(4) ?
    N5 O4 6_556 1.221(4) ?
    N6 C8 . 1.478(3) ?
    N6 C7 . 1.481(3) ?
    N6 H6 . 0.9800 ?
    C7 C7 2_655 1.486(6) ?
    C7 H7A . 0.9700 ?
    C7 H7B . 0.9700 ?
    C8 C9 . 1.501(4) ?
    C8 H8A . 0.9700 ?
    C8 H8B . 0.9700 ?
    C9 C8 6_556 1.501(4) ?
    C9 H9A . 0.9700 ?
    C9 H9B . 0.9700 ?
loop_
    _geom_angle_atom_site_label_1
    _geom_angle_atom_site_label_2
    _geom_angle_atom_site_label_3
    _geom_angle_site_symmetry_1
    _geom_angle_site_symmetry_3
    _geom_angle
    _geom_angle_publ_flag
    N5 Co1 N5 5_656 . 180.0 ?
    N5 Co1 N6 5_656 . 87.7(3) ?
    N5 Co1 N6 . . 92.3(3) ?
    N5 Co1 N6 5_656 5_656 92.3(3) ?
    N5 Co1 N6 . 5_656 87.7(3) ?
    N6 Co1 N6 . 5_656 180.0 ?
    N5 Co1 N6 5_656 6_556 87.7(3) ?
    N5 Co1 N6 . 6_556 92.3(3) ?
    N6 Co1 N6 . 6_556 94.14(10) ?
    N6 Co1 N6 5_656 6_556 85.86(10) ?
    N5 Co1 N6 5_656 2_655 92.3(3) ?
    N5 Co1 N6 . 2_655 87.7(3) ?
    N6 Co1 N6 . 2_655 85.86(10) ?
    N6 Co1 N6 5_656 2_655 94.14(10) ?
    N6 Co1 N6 6_556 2_655 180.0 ?
    N5 Co1 Cl2 . . 179.0(5) ?
    N6 Co1 Cl2 . . 88.42(7) ?
    N6 Co1 Cl2 5_656 . 91.58(7) ?
    N6 Co1 Cl2 6_556 . 88.42(7) ?
    N6 Co1 Cl2 2_655 . 91.58(7) ?
    N5 Co1 Cl2 5_656 5_656 179.0(5) ?
    N6 Co1 Cl2 . 5_656 91.58(7) ?
    N6 Co1 Cl2 5_656 5_656 88.42(7) ?
    N6 Co1 Cl2 6_556 5_656 91.58(7) ?
    N6 Co1 Cl2 2_655 5_656 88.42(7) ?
    O4 N5 O4 6_556 . 116.4(4) ?
    O4 N5 Co1 6_556 . 121.76(19) ?
    O4 N5 Co1 . . 121.76(19) ?
    C8 N6 C7 . . 111.64(19) ?
    C8 N6 Co1 . . 118.86(15) ?
    C7 N6 Co1 . . 108.13(13) ?
    C8 N6 H6 . . 105.8 ?
    C7 N6 H6 . . 105.8 ?
    Co1 N6 H6 . . 105.8 ?
    N6 C7 C7 . 2_655 107.55(16) ?
    N6 C7 H7A . . 110.2 ?
    C7 C7 H7A 2_655 . 110.2 ?
    N6 C7 H7B . . 110.2 ?
    C7 C7 H7B 2_655 . 110.2 ?
    H7A C7 H7B . . 108.5 ?
    N6 C8 C9 . . 112.0(2) ?
    N6 C8 H8A . . 109.2 ?
    C9 C8 H8A . . 109.2 ?
    N6 C8 H8B . . 109.2 ?
    C9 C8 H8B . . 109.2 ?
    H8A C8 H8B . . 107.9 ?
    C8 C9 C8 . 6_556 114.7(3) ?
    C8 C9 H9A . . 108.6 ?
    C8 C9 H9A 6_556 . 108.6 ?
    C8 C9 H9B . . 108.6 ?
    C8 C9 H9B 6_556 . 108.6 ?
    H9A C9 H9B . . 107.6 ?
loop_
    _geom_torsion_atom_site_label_1
    _geom_torsion_atom_site_label_2
    _geom_torsion_atom_site_label_3
    _geom_torsion_atom_site_label_4
    _geom_torsion_site_symmetry_1
    _geom_torsion_site_symmetry_2
    _geom_torsion_site_symmetry_3
    _geom_torsion_site_symmetry_4
    _geom_torsion
    _geom_torsion_publ_flag
    C8 N6 C7 C7 . . . 2_655 172.3(2) ?
    Co1 N6 C7 C7 . . . 2_655 39.7(3) ?
    C7 N6 C8 C9 . . . . 178.5(2) ?
    Co1 N6 C8 C9 . . . . -54.6(3) ?
    N6 C8 C9 C8 . . . 6_556 67.3(4) ?
loop_
    _geom_hbond_atom_site_label_D
    _geom_hbond_atom_site_label_H
    _geom_hbond_atom_site_label_A
    _geom_hbond_site_symmetry_A
    _geom_hbond_distance_DH
    _geom_hbond_distance_HA
    _geom_hbond_distance_DA
    _geom_hbond_angle_DHA
    N6 H6 Cl3 . 0.98 2.64 3.3671(16) 131
    C7 H7A O4 . 0.97 2.28 2.929(5) 124
    C8 H8B Cl2 5_656 0.97 2.80 3.302(4) 113
_shelx_space_group_comment
;
The symmetry employed for this shelxl refinement is uniquely defined
by the following loop, which should always be used as a source of
symmetry information in preference to the above space-group names.
They are only intended as comments.
;
_shelx_estimated_absorpt_T_min     0.711
_shelx_estimated_absorpt_T_max     0.868
_shelx_hkl_file
;
   0   1   0   26.08    0.75
   0  -1   0   25.74    0.75
  -1  -1   0  282.46   11.20
   0   2   0    0.49    0.03
   0   2   0    0.59    0.04
   0  -2   0    0.58    0.03
   0  -2   0    0.58    0.04
   2   0   0    0.65    0.04
  -2   0   0    0.50    0.04
  -2   0   0    0.59    0.03
  -2   0   0    0.44    0.04
  -2   1   0   76.37    5.68
   1   2   0   83.45    6.60
  -1  -2   0   85.22    6.67
  -2  -2   0  916.48   34.84
  -2   2   0 1000.00   35.32
  -2   3   0  122.17    9.92
   3   2   0  157.44   10.31
   3   1   0   40.08    1.22
   3   1   0   38.74    1.20
   1  -3   0   40.70    1.19
  -3  -1   0   38.76    1.22
  -3  -1   0   42.18    1.20
  -1   3   0   42.06    1.19
   3   0   0  218.39   11.58
   0   3   0  175.29   12.29
  -3   0   0  240.93   12.32
  -1  -3   0   10.89    0.35
  -3   1   0   10.75    0.35
   3  -1   0   10.98    0.35
   1   3   0   11.36    0.34
  -3   1   0   11.37    0.36
   3  -1   0   10.86    0.37
   1   3   0   11.21    0.37
   3  -1   0   11.31    0.36
   1   3   0   11.18    0.38
  -1  -3   0   10.96    0.37
  -1  -3   0   11.19    0.37
  -2  -3   0  168.38   12.27
  -3   2   0  189.54   11.94
  -3  -3   0   42.20    1.26
   3   3   0   43.28    1.26
  -3   3   0   40.09    1.28
  -3  -3   0   43.70    1.31
   3   3   0   44.02    1.32
   3  -3   0   41.05    1.29
  -3  -3   0   44.38    1.26
  -3   3   0   43.52    1.28
   3   3   0   41.43    1.26
   3  -3   0   43.21    1.30
  -4  -3   0   60.12    1.74
   4   3   0   59.48    1.74
   4   3   0   60.09    1.83
   3  -4   0   57.23    1.80
  -4  -3   0   60.61    1.76
   3  -4   0   59.65    1.79
  -3   4   0   59.90    1.77
  -3   4   0   60.67    1.79
  -2   4   0   89.68    2.58
   4   2   0   86.71    2.60
  -4  -2   0   91.85    2.56
   2  -4   0   86.24    2.57
  -2   4   0   89.79    2.56
  -4  -2   0   88.15    2.60
   2  -4   0   85.66    2.58
   2  -4   0   88.23    2.54
  -4  -2   0   81.60    2.51
  -1   4   0   22.53    0.71
   4   1   0   22.25    0.72
   1  -4   0   24.25    0.74
  -4  -1   0   22.64    0.74
   4   1   0   22.66    0.74
   1  -4   0   23.13    0.71
  -1   4   0   24.11    0.74
  -1   4   0   22.91    0.71
  -4  -1   0   23.36    0.72
  -4   0   0  244.70   14.09
   0   4   0  208.31   14.98
   4  -1   0  157.98    4.57
  -4   2   0    9.69    0.32
  -4   2   0    9.45    0.34
   2   4   0    9.72    0.37
   2   4   0    9.58    0.30
   4  -2   0    9.51    0.35
   4  -2   0    9.69    0.33
   4  -2   0    9.99    0.32
   2   4   0    9.69    0.33
  -2  -4   0    9.05    0.35
  -2  -4   0    8.93    0.31
  -2  -4   0    9.59    0.34
   4  -3   0   14.39    0.50
  -3  -4   0   14.33    0.46
   4  -3   0   14.74    0.45
  -3  -4   0   14.00    0.47
   3   4   0   13.98    0.52
  -4   3   0   13.79    0.47
   3   4   0   13.91    0.45
  -4   3   0   14.12    0.48
   4  -3   0   14.25    0.48
  -3  -4   0   14.62    0.51
   4  -4   0  162.24    4.55
  -4  -4   0  159.79    4.59
   4  -4   0  158.87    4.63
  -4   4   0  158.97    4.61
   4  -4   0  154.51    4.62
  -4   4   0  158.85    4.60
   4   4   0  155.93    4.67
   4   4   0  158.68    4.57
   5   4   0    5.08    0.19
  -4   5   0    5.44    0.23
   5   4   0    4.96    0.21
   4  -5   0    5.18    0.26
  -4   5   0    5.20    0.25
   5   4   0    4.69    0.28
   4  -5   0    5.30    0.26
  -5  -4   0    5.21    0.22
  -5  -4   0    4.76    0.19
  -5  -3   0   46.80    1.35
  -5  -3   0   46.68    1.41
  -3   5   0   46.32    1.35
  -3   5   0   45.21    1.38
   5   3   0   44.33    1.35
   3  -5   0   45.40    1.31
   5   3   0   37.32    1.55
   3  -5   0   44.87    1.39
   3  -5   0   45.25    1.38
  -5  -3   0   43.50    1.30
   5   2   0   17.98    0.63
   2  -5   0   17.80    0.62
   2  -5   0   18.25    0.56
  -2   5   0   18.18    0.61
  -5  -2   0   18.66    0.58
  -2   5   0   17.46    0.59
  -5  -2   0   17.40    0.62
  -2   5   0   17.84    0.57
   5   2   0   17.22    0.58
  -1   5   0    0.17    0.04
  -1   5   0    0.18    0.04
   1  -5   0    0.19    0.05
  -5  -1   0    0.13    0.04
  -1   5   0    0.19    0.04
  -5  -1   0    0.31    0.05
   5   1   0    0.18    0.05
   5   1   0    0.12    0.04
   1  -5   0    0.33    0.05
   0   5   0   18.29    0.57
   0  -5   0   17.45    0.59
   5   0   0   18.71    0.62
   0   5   0   17.68    0.61
   0  -5   0   18.84    0.62
  -5   0   0   19.08    0.60
   0   5   0   18.28    0.57
   5   0   0   17.81    0.61
  -1  -5   0   16.34    0.57
   5  -1   0   16.73    0.56
   1   5   0   16.84    0.56
  -5   1   0   16.60    0.52
  -1  -5   0   17.25    0.53
  -5   1   0   17.58    0.56
   1   5   0   16.45    0.52
   5  -1   0   16.47    0.57
  -1  -5   0   16.66    0.57
  -5   2   0   75.97    2.30
  -2  -5   0   80.32    2.33
   5  -2   0   78.50    2.35
  -2  -5   0   77.91    2.35
   2   5   0   77.55    2.28
   2   5   0   78.52    2.37
   2   5   0   78.18    2.33
   5  -2   0   79.36    2.31
  -2  -5   0   77.71    2.29
  -5   2   0   81.65    2.33
  -5   3   0    3.23    0.17
   3   5   0    3.13    0.19
   5  -3   0    3.20    0.19
  -3  -5   0    3.22    0.19
   3   5   0    3.06    0.13
   5  -3   0    3.11    0.14
   3   5   0    3.06    0.15
  -3  -5   0    2.91    0.14
  -3  -5   0    3.75    0.17
  -5   3   0    3.25    0.16
   5  -3   0    3.11    0.16
   5  -4   0    0.79    0.10
  -5   4   0    0.93    0.09
   4   5   0    0.78    0.08
   4   5   0    0.76    0.08
  -4  -5   0    0.70    0.07
  -4  -5   0    0.74    0.07
   4   5   0    0.60    0.10
  -5   4   0    0.81    0.09
   5  -4   0    0.93    0.12
   5  -4   0    0.91    0.06
  -4  -5   0    0.83    0.11
   5  -5   0   11.09    0.46
  -5  -5   0   11.35    0.41
  -5   5   0   11.87    0.43
  -5   5   0   11.60    0.43
   5  -5   0   11.32    0.44
   5   5   0   11.25    0.39
   5   5   0   11.39    0.39
  -5  -5   0   11.15    0.39
  -6  -5   0    1.18    0.11
   6   5   0    1.38    0.09
  -6  -5   0    1.40    0.09
   6   5   0    1.42    0.11
   5  -6   0    1.34    0.15
   6   4   0   61.87    1.90
  -4   6   0   63.07    1.90
  -6  -4   0   64.74    1.90
  -3   6   0    1.20    0.10
   6   3   0    0.86    0.10
  -3   6   0    0.91    0.15
  -6  -3   0    1.22    0.10
   3  -6   0    1.06    0.13
  -3   6   0    1.13    0.11
  -6  -3   0    0.87    0.12
   3  -6   0    1.32    0.07
   2  -6   0   56.56    1.69
  -6  -2   0   58.59    1.77
  -6  -2   0   59.14    1.72
  -2   6   0   56.64    1.75
   6   2   0   56.47    1.78
   2  -6   0   55.76    1.76
  -2   6   0   56.69    1.72
   6   2   0   55.68    1.73
  -2   6   0   57.96    1.70
  -1   6   0   66.70    1.94
   1  -6   0   65.55    1.95
  -6  -1   0   64.70    1.97
   6   1   0   64.80    1.98
  -1   6   0   66.49    1.99
   6   1   0   64.64    2.01
   1  -6   0   66.56    2.00
   0   6   0   36.49    1.16
   0   6   0   36.05    1.10
  -6   0   0   37.05    1.14
   6   0   0   37.31    1.16
   6   0   0   36.21    1.15
   0  -6   0   36.05    1.16
   0   6   0   36.14    1.10
   0  -6   0   36.37    1.13
   1   6   0    8.61    0.29
  -6   1   0    8.45    0.28
   6  -1   0    8.91    0.34
  -6   1   0    8.70    0.33
  -1  -6   0    8.74    0.35
   1   6   0    8.68    0.30
   1   6   0    8.67    0.35
  -1  -6   0    8.49    0.34
   6  -1   0    8.65    0.36
  -2  -6   0   79.41    2.36
   6  -2   0   69.60    2.36
  -2  -6   0   81.12    2.30
  -6   2   0   80.47    2.35
   2   6   0   79.20    2.28
   2   6   0   79.09    2.35
  -2  -6   0   79.96    2.37
  -6   2   0   79.13    2.31
   6  -2   0   80.00    2.34
   3   6   0    0.42    0.07
  -3  -6   0    0.62    0.10
  -3  -6   0    0.64    0.07
   6  -3   0    0.59    0.10
   6  -3   0    0.54    0.10
   3   6   0    0.49    0.09
  -6   3   0    0.43    0.06
  -3  -6   0    0.48    0.08
  -6   4   0   49.72    1.61
  -4  -6   0   52.03    1.61
   4   6   0   53.08    1.61
  -4  -6   0   54.29    1.59
   6  -4   0   54.12    1.67
   6  -4   0   54.86    1.57
  -5  -6   0    9.69    0.44
  -5  -6   0    9.59    0.36
   6  -5   0    9.39    0.43
  -6   5   0   11.03    0.53
   5   6   0    9.87    0.36
  -5  -6   0    9.66    0.36
   6  -6   0    7.70    0.38
  -6  -6   0    8.40    0.40
  -6  -6   0    7.26    0.29
   6   6   0    7.88    0.29
  -6  -6   0    7.37    0.31
  -7  -6   0    0.32    0.10
  -7  -6   0    0.26    0.08
  -7  -5   0    7.22    0.38
   5  -7   0    7.61    0.37
  -7  -5   0    7.93    0.33
  -4   7   0   11.95    0.48
  -7  -4   0   11.82    0.51
   7   4   0   12.08    0.46
  -7  -4   0   12.54    0.46
   4  -7   0   12.37    0.51
  -3   7   0    0.27    0.07
  -7  -3   0    0.03    0.05
   7   3   0    0.07    0.05
  -7  -3   0    0.06    0.05
  -3   7   0    0.03    0.05
   3  -7   0    0.07    0.09
  -2   7   0    0.35    0.06
  -2   7   0    0.34    0.07
   7   2   0    0.24    0.07
   1  -7   0   11.85    0.43
  -1   7   0   11.81    0.42
   7   1   0   11.85    0.49
   7   1   0   11.67    0.47
  -1   7   0   12.31    0.41
   7   0   0    2.14    0.21
   0   7   0    2.74    0.13
   0  -7   0    2.90    0.17
   0  -7   0    2.60    0.21
   7   0   0    2.34    0.23
   0   7   0    2.91    0.13
  -7   1   0    2.92    0.12
   7  -1   0    2.98    0.18
  -1  -7   0    2.89    0.19
  -1  -7   0    2.96    0.18
   1   7   0    3.08    0.14
  -2  -7   0    0.15    0.06
   7  -2   0    0.34    0.06
   2   7   0    0.13    0.06
  -2  -7   0    0.34    0.08
   7  -3   0   25.49    0.89
   3   7   0   25.01    0.84
  -3  -7   0   25.56    0.79
  -3  -7   0   25.38    0.85
   7  -3   0   26.29    0.83
  -7   3   0   25.40    0.81
   7  -4   0    8.78    0.42
  -4  -7   0    9.15    0.33
  -4  -7   0    8.92    0.42
  -4  -7   0    8.77    0.36
  -7   4   0    8.91    0.35
   4   7   0    9.07    0.36
   7  -5   0    2.48    0.21
   5   7   0    2.53    0.16
  -5  -7   0    2.50    0.16
  -5  -7   0    2.39    0.14
  -5  -7   0    2.48    0.21
   7  -6   0    1.76    0.18
   6   7   0    1.22    0.12
  -6  -7   0    1.45    0.13
  -6  -7   0    1.71    0.12
  -7  -7   0    0.25    0.12
   8   5   0    0.03    0.04
  -5   8   0   -0.07    0.04
   8   4   0    8.15    0.38
   4  -8   0    8.84    0.42
   3  -8   0    1.01    0.15
   8   3   0    1.28    0.14
  -3   8   0    1.23    0.11
   1  -8   0    1.90    0.19
   8   1   0    1.93    0.18
  -1   8   0    2.09    0.12
   0  -8   0   12.74    0.48
   1   8   0    0.46    0.07
  -1  -8   0    0.47    0.09
   8  -1   0    0.37    0.09
   8  -1   0    0.44    0.09
  -1  -8   0    0.57    0.09
  -2  -8   0   41.38    1.39
  -8   2   0   46.21    1.31
   8  -2   0   41.43    1.41
   8  -2   0   43.47    1.37
   8  -3   0   11.37    0.43
   8  -3   0   12.06    0.51
  -3  -8   0   11.58    0.49
  -8   3   0   10.60    0.40
  -3  -8   0   11.06    0.46
  -4  -8   0   19.23    0.69
   8  -4   0   19.69    0.76
  -4  -8   0   20.29    0.75
  -8   4   0   18.90    0.66
   8  -5   0    0.29    0.10
  -5  -8   0    0.21    0.07
  -6  -8   0    8.43    0.36
  -6  -8   0    8.62    0.48
   8  -6   0    7.97    0.44
   9   4   0    0.03    0.04
   4  -9   0    0.35    0.10
   9   3   0    1.45    0.16
   3  -9   0    1.33    0.18
   2  -9   0    1.17    0.17
   9   2   0    1.34    0.16
  -2   9   0    1.60    0.15
   1  -9   0    0.01    0.06
   9   1   0   -0.02    0.06
   1  -9   0   -0.02    0.03
  -1   9   0   -0.02    0.03
  -2  -9   0    2.81    0.22
   9  -2   0    3.09    0.25
  -2  -9   0    2.80    0.22
   9  -2   0    2.89    0.23
  -3  -9   0    6.27    0.34
   9  -3   0    6.22    0.36
  -3  -9   0    5.59    0.31
  -4  -9   0    0.45    0.09
  -4  -9   0    0.43    0.12
   9  -4   0    0.51    0.12
   0 -10   0    5.04    0.39
  10   0   0    4.76    0.34
   1   1  -1   20.90    0.65
  -1  -1  -1   21.37    0.65
   1   1  -1   21.21    0.64
  -1   1  -1   22.15    0.64
   1   1  -1   21.85    0.63
  -1   1  -1   21.90    0.64
  -1  -1  -1   21.58    0.64
  -1  -1  -1   21.75    0.63
  -1  -1   1   22.33    0.63
  -1  -1   1   21.60    0.64
  -1   1   1   21.95    0.65
   1  -1   1   21.56    0.64
  -1  -1   1   21.73    0.66
   1   1   1   21.25    0.63
   1   1   1   21.71    0.64
  -1   1   1   21.65    0.65
   1   1   1   21.83    0.65
   1  -1   1   22.18    0.64
  -1   2  -1  222.61   11.93
  -2  -1  -1  237.15   12.18
   2   1  -1  226.30   10.06
  -2  -1   1  227.13   10.33
   0   2  -1    2.28    0.08
  -2   0  -1    2.19    0.07
   2   0  -1    2.12    0.09
   0  -2  -1    2.32    0.09
   0   2  -1    2.14    0.10
  -2   0  -1    2.22    0.09
   2   0  -1    2.18    0.10
   0  -2  -1    2.15    0.09
   0  -2  -1    2.29    0.10
   0   2  -1    2.47    0.08
   0   2   1    2.24    0.09
   2   0   1    2.11    0.09
   0   2   1    2.23    0.09
   2   0   1    2.20    0.10
   2   0   1    2.13    0.07
   0   2   1    2.21    0.10
  -2   0   1    2.19    0.09
  -2   0   1    2.26    0.09
   0  -2   1    2.29    0.10
  -1  -2  -1   41.57    1.24
   2  -1  -1   42.07    1.22
   1   2  -1   41.26    1.23
   1   2  -1   40.92    1.21
  -2   1  -1   43.24    1.23
  -1  -2  -1   41.77    1.23
  -2   1  -1   42.55    1.23
   1   2   1   42.80    1.23
   1   2   1   44.05    1.25
   2  -1   1   40.79    1.24
   2  -1   1   42.26    1.23
  -2   1   1   42.94    1.22
   1   2   1   40.73    1.23
  -1  -2   1   41.33    1.25
  -2   1   1   43.61    1.23
  -1  -2   1   41.28    1.21
   2  -2  -1   48.75    1.44
   2  -2  -1   48.50    1.44
  -2   2  -1   51.14    1.43
  -2   2  -1   50.92    1.42
   2   2  -1   48.86    1.41
   2   2  -1   47.51    1.45
  -2  -2  -1   49.25    1.41
   2   2  -1   47.98    1.42
  -2  -2  -1   49.35    1.42
  -2  -2   1   45.89    1.45
   2   2   1   48.35    1.42
  -2  -2   1   48.97    1.41
  -2   2   1   49.97    1.43
   2  -2   1   49.45    1.43
   2   2   1   47.73    1.45
   2   2   1   48.08    1.41
   2  -2   1   50.33    1.43
  -2   2   1   42.07    1.42
   3   2  -1  279.18   13.77
  -2   3  -1  235.26   14.61
  -3  -2   1  229.84   13.11
  -2   3   1  232.50   14.73
   1  -3  -1   39.90    1.15
   3   1  -1   38.39    1.17
  -1   3  -1   40.84    1.16
  -3  -1  -1   40.67    1.17
   3   1  -1   39.79    1.20
   1  -3  -1   39.37    1.19
  -3  -1  -1   38.72    1.19
  -1   3  -1   40.35    1.19
  -1   3   1   39.87    1.18
   3   1   1   38.14    1.17
   1  -3   1   39.63    1.17
  -1   3   1   39.21    1.18
  -3  -1   1   38.21    1.19
  -3  -1   1   40.45    1.17
   1  -3   1   38.94    1.19
   3   1   1   39.06    1.20
  -3  -1   1   40.93    1.15
   0   3  -1   20.12    0.59
   0   3  -1   20.11    0.60
   0  -3  -1   19.94    0.63
  -3   0  -1   20.65    0.62
   0  -3  -1   20.22    0.62
   0  -3  -1   20.18    0.62
   3   0  -1   20.04    0.63
   3   0  -1   19.70    0.63
   0   3  -1   20.10    0.63
   3   0   1   19.29    0.62
  -3   0   1   19.98    0.62
   0   3   1   20.42    0.62
   0   3   1   20.34    0.62
   0  -3   1   19.87    0.63
   0   3   1   20.80    0.63
  -3   0   1   20.01    0.62
   3   0   1   20.17    0.63
   1   3  -1    9.38    0.32
   3  -1  -1    9.64    0.31
  -1  -3  -1    9.30    0.32
  -1  -3  -1    9.39    0.31
   1   3  -1    9.64    0.28
   3  -1  -1    9.13    0.33
  -3   1  -1    9.58    0.32
  -3   1  -1    8.96    0.30
  -1  -3  -1    9.42    0.33
   3  -1   1    9.48    0.30
  -1  -3   1    9.25    0.32
  -3   1   1    9.84    0.32
  -1  -3   1    9.33    0.29
   3  -1   1    9.90    0.32
   3  -1   1    9.44    0.32
   1   3   1    9.52    0.30
   1   3   1    9.82    0.32
  -3   1   1    9.47    0.31
  -1  -3   1    9.14    0.33
  -3   1   1    9.68    0.31
   1   3   1    9.83    0.33
  -3   2  -1   30.94    0.90
  -3   2  -1   30.10    0.89
   3  -2  -1   30.32    0.87
   3  -2  -1   28.90    0.90
   2   3  -1   29.79    0.87
  -2  -3  -1   29.66    0.89
  -2  -3  -1   29.06    0.89
   2   3  -1   30.04    0.93
   2   3  -1   29.73    0.89
  -2  -3  -1   29.47    0.92
  -3   2   1   29.91    0.90
   3  -2   1   29.79    0.90
   2   3   1   29.42    0.88
   2   3   1   29.18    0.92
   2   3   1   29.43    0.89
  -2  -3   1   29.29    0.87
  -2  -3   1   29.78    0.90
  -3   2   1   28.68    0.90
  -2  -3   1   28.20    0.95
   3  -2   1   30.33    0.91
  -3   3  -1   14.86    0.49
   3   3  -1   14.99    0.47
   3   3  -1   14.93    0.46
   3  -3  -1   14.23    0.49
   3  -3  -1   14.57    0.50
   3   3  -1   14.50    0.52
  -3  -3  -1   14.79    0.46
  -3   3  -1   15.28    0.48
  -3  -3  -1   15.30    0.48
  -3  -3  -1   14.69    0.51
  -3  -3   1   15.01    0.47
   3   3   1   14.76    0.52
  -3  -3   1   14.58    0.46
   3  -3   1   14.58    0.52
  -3   3   1   15.46    0.49
  -3  -3   1   14.53    0.51
   3  -3   1   14.88    0.49
  -3   3   1   14.90    0.49
   3   3   1   14.59    0.47
   3   3   1   14.92    0.46
   4   3  -1  100.51    2.97
  -4  -3  -1  102.76    2.94
  -3   4  -1  102.89    3.00
   3  -4  -1  100.75    3.01
   4   3  -1  103.67    2.96
   3  -4  -1  102.57    3.01
  -4  -3  -1  102.25    2.98
   4   3  -1  100.23    3.04
  -4  -3  -1  104.36    3.03
  -3   4  -1  101.78    2.97
  -3   4   1  102.02    3.00
   4   3   1   98.92    2.97
  -3   4   1  104.13    2.99
   4   3   1  101.50    3.03
   4   3   1  101.92    2.94
   3  -4   1  100.95    3.00
  -4  -3   1  103.59    2.95
   3  -4   1  101.95    3.00
   4   2  -1    4.61    0.19
  -4  -2  -1    4.75    0.22
  -2   4  -1    4.66    0.20
  -4  -2  -1    4.85    0.19
  -2   4  -1    4.76    0.18
   2  -4  -1    4.73    0.16
   4   2  -1    4.49    0.22
   2  -4  -1    4.56    0.21
  -4  -2   1    5.02    0.19
   2  -4   1    4.64    0.21
  -2   4   1    4.81    0.21
  -4  -2   1    4.92    0.22
   2  -4   1    4.72    0.20
  -4  -2   1    4.89    0.16
  -2   4   1    4.55    0.22
   4   2   1    4.73    0.19
   4   2   1    4.61    0.22
  -2   4   1    4.79    0.20
   4   1  -1   61.83    1.83
   1  -4  -1   59.51    1.82
   4   1  -1   59.81    1.85
  -4  -1  -1   59.43    1.82
  -1   4  -1   62.41    1.82
  -1   4  -1   59.50    1.78
  -4  -1  -1   62.03    1.80
  -1   4  -1   63.21    1.78
   1  -4  -1   60.98    1.78
   1  -4   1   61.18    1.80
   4   1   1   59.09    1.80
  -4  -1   1   64.14    1.76
  -1   4   1   62.58    1.82
  -4  -1   1   58.04    1.79
   4   1   1   60.38    1.82
  -4  -1   1   60.16    1.82
  -1   4   1   59.50    1.80
  -1   4   1   61.27    1.80
   1  -4   1   61.64    1.82
   0   4  -1   38.12    1.11
   0   4  -1   38.40    1.15
   4   0  -1   37.79    1.15
  -4   0  -1   37.75    1.14
   4   0  -1   36.48    1.15
   0   4  -1   38.72    1.11
   0  -4  -1   37.59    1.15
   0  -4  -1   37.90    1.13
   0   4   1   37.58    1.15
  -4   0   1   39.77    1.14
   0   4   1   37.64    1.13
   4   0   1   37.33    1.15
   0  -4   1   37.67    1.15
   0  -4   1   38.35    1.15
  -4   0   1   37.56    1.14
   4   0   1   36.85    1.14
  -4   0   1   35.68    1.10
   4  -1  -1   45.03    1.30
  -4   1  -1   42.78    1.27
  -1  -4  -1   42.31    1.31
   1   4  -1   43.63    1.26
  -1  -4  -1   43.93    1.31
  -1  -4  -1   44.48    1.29
  -4   1  -1   44.69    1.30
   1   4  -1   43.75    1.31
   4  -1  -1   42.81    1.32
  -1  -4   1   43.98    1.26
  -4   1   1   44.32    1.30
   4  -1   1   42.76    1.27
   4  -1   1   43.40    1.30
   1   4   1   43.15    1.28
   4  -1   1   43.73    1.31
  -4   1   1   41.31    1.28
  -1  -4   1   42.73    1.31
   1   4   1   43.12    1.31
   4  -2  -1   22.01    0.66
  -2  -4  -1   21.40    0.68
   2   4  -1   21.03    0.64
   2   4  -1   21.80    0.68
  -4   2  -1   21.83    0.67
  -2  -4  -1   21.71    0.70
   4  -2  -1   21.91    0.70
  -2  -4  -1   20.89    0.67
  -4   2  -1   21.43    0.68
   2   4   1   21.21    0.65
  -4   2   1   21.84    0.68
  -2  -4   1   20.52    0.71
  -2  -4   1   21.25    0.71
   4  -2   1   21.14    0.67
   2   4   1   21.73    0.71
  -2  -4   1   21.69    0.65
   4  -2   1   21.57    0.67
   4  -2   1   22.17    0.70
   2   4   1   22.08    0.68
  -4   2   1   21.24    0.67
   3   4  -1   15.69    0.56
  -3  -4  -1   15.02    0.50
  -3  -4  -1   15.51    0.50
   3   4  -1   15.52    0.50
   4  -3  -1   15.72    0.54
  -4   3  -1   15.47    0.51
  -3  -4  -1   15.46    0.55
  -4   3  -1   15.63    0.51
   3   4  -1   15.05    0.48
   4  -3  -1   15.95    0.47
  -3  -4   1   15.89    0.51
   4  -3   1   16.01    0.54
   3   4   1   15.66    0.56
  -3  -4   1   15.16    0.55
   4  -3   1   15.51    0.52
   3   4   1   15.21    0.49
  -3  -4   1   14.65    0.48
  -4   3   1   15.35    0.52
  -4   3   1   16.19    0.52
   3   4   1   15.59    0.50
  -4  -4  -1    0.78    0.08
  -4   4  -1    0.90    0.09
  -4  -4  -1    0.84    0.11
   4   4  -1    0.54    0.09
  -4   4  -1    0.94    0.08
   4   4  -1    0.79    0.07
   4  -4  -1    0.92    0.11
   4  -4  -1    0.73    0.10
   4   4   1    0.81    0.07
   4  -4   1    0.88    0.10
   4  -4   1    0.85    0.09
  -4  -4   1    0.71    0.10
  -4  -4   1    0.73    0.08
  -4  -4   1    0.82    0.07
   4   4   1    0.68    0.07
  -4   4   1    0.93    0.09
  -4   4   1    1.03    0.09
   4   4   1    0.80    0.11
  -5  -4  -1   99.55    2.87
  -5  -4  -1  103.05    2.92
   4  -5  -1   88.77    2.95
  -4   5  -1  101.30    2.92
   5   4  -1   98.34    2.90
   5   4  -1   98.82    2.88
  -4   5  -1  100.44    2.94
   5   4  -1   99.81    3.01
   4  -5  -1   99.35    2.96
   4  -5   1   97.48    2.95
   5   4   1   99.95    3.00
  -5  -4   1  100.48    2.88
   5   4   1   99.73    2.87
   4  -5   1   98.87    2.95
  -5  -4   1   99.21    2.90
  -4   5   1  101.39    2.95
   5   4   1   98.87    2.90
  -5  -3  -1    6.09    0.25
  -3   5  -1    5.90    0.26
   3  -5  -1    5.71    0.27
  -5  -3  -1    6.15    0.28
  -3   5  -1    6.12    0.24
   5   3  -1    5.74    0.24
  -5  -3   1    6.01    0.21
  -3   5   1    6.26    0.25
   5   3   1    5.93    0.31
  -5  -3   1    6.62    0.29
   5   3   1    5.90    0.24
   3  -5   1    5.66    0.27
  -3   5   1    5.95    0.26
  -5  -3   1    6.10    0.24
  -3   5   1    6.06    0.27
   3  -5   1    6.13    0.26
   2  -5  -1   20.67    0.71
  -5  -2  -1   22.21    0.68
  -5  -2  -1   20.19    0.71
  -2   5  -1   21.05    0.66
   5   2  -1   21.42    0.73
  -2   5  -1   20.82    0.70
   2  -5  -1   21.24    0.63
   5   2  -1   20.86    0.68
  -2   5   1   21.18    0.67
  -2   5   1   20.82    0.70
   5   2   1   20.57    0.67
  -2   5   1   21.20    0.69
   2  -5   1   20.46    0.70
  -5  -2   1   21.98    0.67
  -5  -2   1   20.98    0.71
  -5  -2   1   20.41    0.62
   2  -5   1   21.42    0.67
   5   2   1   20.25    0.72
  -1   5  -1    0.44    0.05
   1  -5  -1    0.41    0.07
  -1   5  -1    0.41    0.05
   5   1  -1    0.39    0.06
   5   1  -1    0.47    0.08
  -1   5  -1    0.37    0.06
  -5  -1  -1    0.46    0.06
   1  -5  -1    0.44    0.05
   1  -5   1    0.35    0.07
  -5  -1   1    0.59    0.08
   5   1   1    0.58    0.08
  -1   5   1    0.40    0.06
  -1   5   1    0.28    0.05
  -5  -1   1    0.60    0.07
   5   1   1    0.47    0.07
  -1   5   1    0.47    0.06
   1  -5   1    0.36    0.05
   0  -5  -1   44.32    1.34
   0  -5  -1   45.01    1.37
   5   0  -1   43.89    1.36
   0   5  -1   44.26    1.36
   5   0  -1   44.25    1.37
   0   5  -1   44.71    1.31
  -5   0  -1   44.23    1.35
   0   5  -1   44.72    1.31
   0  -5   1   45.29    1.37
  -5   0   1   45.31    1.35
  -5   0   1   44.85    1.36
   0   5   1   44.32    1.33
   5   0   1   45.07    1.37
   5   0   1   44.12    1.36
   0  -5   1   43.48    1.36
   0   5   1   45.53    1.34
  -5   0   1   44.30    1.30
   0   5   1   43.81    1.36
   5  -1  -1    1.19    0.10
  -1  -5  -1    1.35    0.09
  -5   1  -1    1.09    0.07
   1   5  -1    1.32    0.06
  -1  -5  -1    1.30    0.10
  -1  -5  -1    1.24    0.10
   1   5  -1    1.44    0.07
   1   5  -1    1.13    0.10
  -5   1  -1    1.19    0.09
   5  -1  -1    1.40    0.11
   1   5   1    1.39    0.08
   1   5   1    1.50    0.12
  -5   1   1    1.32    0.10
   1   5   1    1.42    0.10
  -5   1   1    1.35    0.08
  -1  -5   1    1.26    0.11
   5  -1   1    1.13    0.10
   5  -1   1    1.47    0.10
  -1  -5   1    1.14    0.11
  -5   2  -1   46.75    1.46
   2   5  -1   48.36    1.43
  -2  -5  -1   47.66    1.47
  -2  -5  -1   49.71    1.49
   5  -2  -1   49.89    1.47
   5  -2  -1   49.87    1.52
  -2  -5  -1   49.02    1.51
   2   5  -1   48.39    1.49
  -5   2  -1   50.63    1.49
  -5   2   1   49.82    1.47
   2   5   1   48.53    1.45
   5  -2   1   50.10    1.51
  -2  -5   1   49.51    1.50
   2   5   1   49.52    1.53
  -2  -5   1   49.18    1.52
  -2  -5   1   50.27    1.44
  -5   2   1   49.98    1.49
   5  -2   1   48.16    1.46
   5  -2   1   50.93    1.49
   2   5   1   48.53    1.49
   3   5  -1   12.18    0.39
  -5   3  -1   12.42    0.44
   3   5  -1   12.11    0.43
  -3  -5  -1   12.65    0.42
  -3  -5  -1   11.70    0.43
   5  -3  -1   12.17    0.47
  -5   3  -1   12.03    0.42
  -3  -5  -1   12.54    0.47
   5  -3  -1   12.33    0.40
  -3  -5   1   12.53    0.47
   3   5   1   12.66    0.43
   5  -3   1   13.11    0.47
   5  -3   1   12.15    0.43
  -3  -5   1   12.33    0.43
  -3  -5   1   12.46    0.40
  -5   3   1   12.21    0.43
   3   5   1   12.17    0.40
   3   5   1   12.47    0.48
   5  -3   1   12.48    0.41
   4   5  -1   23.72    0.85
  -4  -5  -1   22.43    0.76
  -4  -5  -1   24.73    0.83
   5  -4  -1   24.58    0.83
  -5   4  -1   24.62    0.78
  -4  -5  -1   23.31    0.77
  -5   4  -1   25.04    0.78
   4   5  -1   23.50    0.74
   4   5  -1   24.19    0.77
   4   5   1   23.95    0.76
  -4  -5   1   23.28    0.77
   4   5   1   23.70    0.84
   5  -4   1   24.83    0.75
  -4  -5   1   23.87    0.75
   4   5   1   24.03    0.75
   5  -4   1   24.52    0.79
  -5   4   1   24.42    0.79
  -4  -5   1   25.10    0.84
  -5   4   1   24.72    0.79
   5  -4   1   24.21    0.81
  -5   5  -1    5.22    0.25
   5  -5  -1    5.08    0.27
  -5  -5  -1    5.53    0.24
   5   5  -1    5.06    0.21
  -5   5  -1    5.86    0.25
   5   5  -1    5.25    0.22
   5   5   1    5.55    0.21
  -5   5   1    5.56    0.26
   5  -5   1    5.73    0.20
   5  -5   1    5.06    0.27
  -5  -5   1    4.99    0.22
   5   5   1    5.27    0.22
   5  -5   1    5.35    0.26
  -5  -5   1    5.36    0.22
   6   5  -1   11.13    0.38
  -6  -5  -1   11.49    0.43
   6   5   1   11.09    0.41
   6   5   1   10.30    0.36
  -6  -5   1   11.38    0.41
   5  -6   1   11.15    0.52
   6   4  -1    0.23    0.06
  -4   6  -1    0.23    0.06
  -6  -4   1    0.17    0.08
  -6  -4   1    0.23    0.04
   4  -6   1    0.09    0.05
  -6  -4   1    0.28    0.06
   6   4   1    0.20    0.06
   4  -6   1    0.27    0.07
  -4   6   1    0.27    0.06
  -4   6   1    0.24    0.07
  -6  -3  -1   61.07    1.90
  -3   6  -1   61.03    1.86
   6   3  -1   60.75    1.85
  -3   6  -1   61.72    1.83
   3  -6  -1   61.70    1.90
  -3   6   1   59.98    1.87
  -6  -3   1   60.95    1.90
   6   3   1   61.01    1.85
  -6  -3   1   64.69    1.84
   3  -6   1   60.97    1.89
   3  -6   1   61.61    1.82
  -3   6   1   61.14    1.84
  -2   6  -1    4.69    0.19
  -2   6  -1    4.82    0.24
  -2   6  -1    4.71    0.21
   2  -6  -1    4.79    0.18
   6   2  -1    4.53    0.22
   6   2  -1    4.39    0.25
   6   2   1    4.58    0.22
  -6  -2   1    4.96    0.21
   2  -6   1    4.82    0.25
  -2   6   1    4.92    0.24
   2  -6   1    4.93    0.21
  -6  -2   1    4.62    0.24
  -2   6   1    4.62    0.22
   6   2   1    4.43    0.25
  -2   6   1    4.68    0.21
   6   1  -1   10.82    0.41
  -1   6  -1   10.65    0.36
   1  -6  -1   10.66    0.43
  -6  -1  -1    9.93    0.42
  -1   6  -1   10.78    0.37
   6   1  -1   11.22    0.44
  -1   6  -1   10.71    0.42
   1  -6  -1   10.48    0.37
  -1   6   1   10.66    0.38
   1  -6   1   10.73    0.42
  -6  -1   1   11.57    0.42
  -1   6   1   10.28    0.38
   6   1   1   11.10    0.43
   6   1   1   11.03    0.41
  -1   6   1   10.38    0.41
  -6  -1   1   10.93    0.39
   1  -6   1   10.95    0.39
   6   0  -1   46.90    1.44
  -6   0  -1   47.05    1.41
   0   6  -1   46.52    1.36
   0  -6  -1   45.55    1.40
   0   6  -1   46.08    1.36
   0   6  -1   46.09    1.43
   0  -6  -1   45.87    1.44
   6   0  -1   47.17    1.44
  -6   0   1   45.29    1.45
   6   0   1   46.54    1.43
   0   6   1   44.20    1.41
   0  -6   1   46.04    1.44
  -6   0   1   45.36    1.34
   0  -6   1   45.91    1.42
   0   6   1   45.85    1.43
   0   6   1   47.31    1.39
  -6   0   1   47.51    1.35
   6   0   1   45.76    1.44
   6  -1  -1   45.82    1.44
   1   6  -1   46.04    1.34
   1   6  -1   46.33    1.34
  -1  -6  -1   46.08    1.42
  -6   1  -1   43.12    1.34
  -1  -6  -1   45.94    1.43
  -6   1  -1   47.63    1.41
   6  -1  -1   46.49    1.42
   1   6   1   45.94    1.42
  -6   1   1   44.44    1.35
   6  -1   1   46.11    1.43
   1   6   1   46.03    1.37
   6  -1   1   45.64    1.41
  -1  -6   1   45.28    1.42
  -1  -6   1   46.47    1.43
  -6   1   1   47.47    1.41
   2   6  -1   21.76    0.65
  -2  -6  -1   22.08    0.74
   2   6  -1   21.37    0.72
  -6   2  -1   20.25    0.71
  -2  -6  -1   22.25    0.73
   6  -2  -1   22.11    0.71
  -6   2  -1   22.41    0.72
  -6   2   1   20.81    0.68
   6  -2   1   22.28    0.71
   2   6   1   21.43    0.67
  -2  -6   1   20.81    0.73
  -6   2   1   22.01    0.72
  -2  -6   1   22.79    0.75
   6  -2   1   21.82    0.75
   2   6   1   21.88    0.72
   2   6   1   22.63    0.76
  -3  -6  -1   33.83    1.11
   3   6  -1   35.76    1.12
   6  -3  -1   36.16    1.09
  -3  -6  -1   32.97    1.09
  -6   3  -1   34.43    1.09
   6  -3  -1   36.85    1.18
  -3  -6  -1   36.95    1.16
   3   6  -1   35.46    1.05
   3   6   1   35.90    1.18
  -3  -6   1   34.78    1.06
   3   6   1   37.05    1.09
  -6   3   1   36.80    1.10
  -3  -6   1   35.80    1.16
   3   6   1   35.66    1.11
  -3  -6   1   34.09    1.12
   6  -3   1   36.53    1.10
   6  -3   1   36.74    1.16
   6  -4  -1    0.14    0.07
  -6   4  -1    0.17    0.05
  -4  -6  -1    0.21    0.05
   4   6  -1    0.24    0.05
  -4  -6  -1    0.12    0.05
   6  -4   1    0.15    0.04
   4   6   1    0.18    0.04
   4   6   1    0.17    0.05
  -4  -6   1    0.17    0.04
   6  -4   1    0.15    0.08
   6  -4   1    0.12    0.05
  -6   4   1    0.15    0.05
  -4  -6   1    0.22    0.05
  -5  -6  -1    5.05    0.23
  -5  -6  -1    5.02    0.29
   5   6  -1    5.20    0.23
  -5  -6  -1    4.98    0.22
  -6   5  -1    4.94    0.25
   6  -5  -1    4.89    0.28
  -5  -6   1    4.70    0.21
   5   6   1    5.09    0.22
  -5  -6   1    4.77    0.22
   6  -5   1    5.16    0.26
   6  -5   1    4.89    0.28
  -5  -6   1    5.28    0.29
  -6  -6  -1    0.06    0.06
   6   6  -1    0.08    0.04
   6   6  -1    0.03    0.02
   6  -6  -1    0.15    0.08
  -6  -6  -1    0.13    0.06
  -6  -6   1    0.09    0.07
  -6  -6   1    0.05    0.05
   6  -6   1    0.10    0.07
  -6  -6   1    0.08    0.04
   6  -6   1    0.03    0.07
   6   6   1   -0.01    0.03
  -7  -6  -1    7.86    0.42
  -6   7   1    8.31    0.41
  -7  -6   1    7.97    0.34
  -7  -6   1    7.54    0.41
  -7  -6   1    8.09    0.29
   6  -7   1    8.43    0.40
   6  -7   1    8.50    0.41
  -7  -5  -1    1.81    0.18
   5  -7  -1    1.60    0.17
  -7  -5   1    1.58    0.09
  -5   7   1    1.60    0.17
   5  -7   1    1.65    0.18
  -7  -5   1    1.46    0.13
  -7  -5   1    1.74    0.18
  -4   7  -1    6.31    0.27
   7   4  -1    6.38    0.29
  -4   7  -1    6.39    0.30
   4  -7  -1    6.62    0.33
   7   4   1    6.66    0.33
  -7  -4   1    6.48    0.28
  -7  -4   1    6.41    0.34
   4  -7   1    6.55    0.33
   7   3  -1    7.04    0.31
   3  -7  -1    7.33    0.37
  -3   7  -1    7.57    0.29
  -3   7  -1    6.91    0.31
   3  -7   1    7.42    0.39
  -7  -3   1    6.33    0.34
  -3   7   1    7.29    0.30
  -3   7   1    7.20    0.32
   7   3   1    7.01    0.32
  -7  -3   1    7.68    0.31
  -2   7  -1   21.48    0.68
   7   2  -1   21.75    0.74
  -2   7  -1   20.82    0.70
  -7  -2   1   20.54    0.82
  -2   7   1   21.69    0.70
  -2   7   1   21.10    0.72
  -7  -2   1   22.21    0.72
   7   2   1   21.59    0.77
   7   1  -1    6.37    0.32
   1  -7  -1    5.80    0.38
  -1   7  -1    6.32    0.23
   7   1  -1    6.33    0.30
   1  -7  -1    6.67    0.26
  -1   7   1    6.69    0.27
   1  -7   1    6.45    0.28
  -1   7   1    6.81    0.26
   7   1   1    6.22    0.31
  -7  -1   1    5.61    0.29
   0   7  -1   24.62    0.85
   0  -7  -1   29.09    0.91
   0  -7  -1   26.42    0.97
   0   7  -1   28.52    0.85
   7   0  -1   28.59    0.99
   7   0   1   28.43    0.95
   0  -7   1   27.96    0.95
   0   7   1   29.88    0.89
   0  -7   1   29.73    0.93
   0   7   1   28.72    0.88
  -1  -7  -1    0.12    0.06
   7  -1  -1    0.14    0.06
   1   7  -1    0.20    0.03
  -1  -7  -1    0.18    0.06
  -1  -7   1    0.17    0.10
  -7   1   1    0.19    0.03
   7  -1   1    0.22    0.06
  -1  -7   1    0.15    0.06
   1   7   1    0.20    0.05
   1   7   1    0.20    0.05
  -2  -7  -1   16.73    0.59
  -2  -7  -1   18.96    0.66
   2   7  -1   18.28    0.55
  -2  -7  -1   17.99    0.64
   7  -2  -1   18.37    0.63
   7  -2   1   18.77    0.63
  -2  -7   1   17.74    0.64
   2   7   1   18.17    0.64
  -2  -7   1   19.07    0.66
  -7   2   1   16.97    0.58
  -7   3  -1    0.31    0.06
   3   7  -1    0.33    0.07
  -3  -7  -1    0.26    0.07
  -3  -7  -1    0.35    0.06
   7  -3  -1    0.35    0.06
   3   7   1    0.25    0.06
  -3  -7   1    0.38    0.08
  -7   3   1    0.36    0.06
   7  -3   1    0.34    0.09
   7  -3   1    0.46    0.07
   7  -4  -1   23.95    0.87
   4   7  -1   24.07    0.81
  -4  -7  -1   25.14    0.87
  -4  -7  -1   24.20    0.78
  -4  -7  -1   23.26    0.81
   4   7   1   24.34    0.80
   7  -4   1   23.84    0.86
  -4  -7   1   23.98    0.81
  -4  -7   1   25.68    0.88
  -7   4   1   24.04    0.80
  -4  -7   1   24.10    0.75
   7  -4   1   24.77    0.78
  -5  -7  -1    1.54    0.13
  -5  -7  -1    1.61    0.12
   5   7  -1    1.43    0.13
  -5  -7  -1    1.33    0.16
   7  -5  -1    1.60    0.18
  -5  -7   1    1.48    0.17
  -5  -7   1    1.59    0.11
   5   7   1    1.50    0.12
  -5  -7   1    1.54    0.13
   7  -5   1    1.39    0.17
   7  -6  -1    1.80    0.19
  -6  -7  -1    1.77    0.15
   6   7  -1    1.72    0.13
  -6  -7   1    1.71    0.13
  -6  -7   1    2.13    0.14
   7  -6   1    1.75    0.20
  -6  -7   1    1.60    0.25
  -7  -7  -1    1.07    0.22
   7  -7   1    0.92    0.17
  -7  -7   1    1.04    0.10
  -7   7   1    0.78    0.15
   6  -8   1    0.51    0.12
  -6   8   1    0.55    0.15
  -5   8   1   14.55    0.58
  -8  -5   1   13.88    0.61
   4  -8  -1    0.24    0.09
   4  -8   1    0.23    0.08
  -8  -4   1    0.24    0.09
   8   4   1    0.22    0.07
   3  -8  -1    0.17    0.08
  -3   8  -1    0.12    0.04
   8   3   1    0.11    0.07
   3  -8   1    0.15    0.08
  -8  -3   1    0.14    0.07
  -3   8   1    0.10    0.05
   2  -8  -1    1.02    0.14
  -2   8  -1    1.20    0.09
   8   2  -1    1.64    0.25
   8   2   1    1.51    0.15
   2  -8   1    1.19    0.15
   0  -8  -1    3.95    0.24
   8   0  -1    3.83    0.24
   0   8   1    4.13    0.18
   8   0   1    3.54    0.24
   0  -8   1    3.62    0.21
   0  -8   1    3.69    0.24
   8  -1  -1    7.67    0.38
   8  -1  -1    7.68    0.35
  -1  -8  -1    7.74    0.34
  -1  -8  -1    7.33    0.36
  -1  -8   1    7.95    0.35
  -1  -8   1    7.70    0.36
   1   8   1    7.66    0.29
  -8   1   1    7.25    0.25
   8  -1   1    7.72    0.35
   8  -1   1    8.07    0.37
   8  -2  -1    2.85    0.19
   8  -2  -1    3.57    0.24
  -8   2  -1    3.13    0.14
  -2  -8  -1    3.13    0.21
   8  -2   1    3.16    0.23
   8  -2   1    2.89    0.19
  -8   2   1    3.11    0.15
  -2  -8   1    2.95    0.21
   2   8   1    3.33    0.16
   8  -3  -1   24.97    0.82
  -8   3  -1   23.51    0.79
  -3  -8  -1   25.50    0.89
  -3  -8  -1   24.54    0.79
   8  -3  -1   26.39    0.92
  -3  -8  -1   24.98    0.86
   8  -3   1   25.92    0.91
  -3  -8   1   25.68    0.90
  -8   3   1   23.58    0.80
  -3  -8   1   25.03    0.86
   8  -3   1   25.70    0.84
  -4  -8  -1    0.12    0.06
  -8   4  -1    0.10    0.05
  -4  -8  -1    0.08    0.05
  -4  -8  -1    0.10    0.07
   8  -4  -1    0.10    0.08
   8  -4   1    0.04    0.07
  -4  -8   1    0.08    0.06
  -8   4   1    0.06    0.05
  -4  -8   1    0.12    0.08
   8  -5  -1    4.49    0.30
  -5  -8  -1    4.48    0.24
   8  -5   1    4.78    0.32
  -5  -8   1    4.59    0.25
  -5  -8   1    4.93    0.40
  -6  -8   1    0.21    0.06
   4  -9  -1    4.62    0.31
   4  -9   1    5.01    0.32
   9   4   1    3.78    0.24
  -3   9  -1    1.67    0.13
   9   3  -1    1.80    0.17
   3  -9  -1    1.10    0.17
   3  -9   1    1.49    0.18
   9   3   1    2.12    0.18
   9   1  -1    0.60    0.12
   1  -9  -1    0.43    0.11
   9   1   1    0.54    0.11
   1  -9   1    0.63    0.14
  -1   9   1    0.69    0.08
  -1  -9  -1    2.12    0.20
   9  -1  -1    1.91    0.21
  -1  -9   1    2.17    0.20
   9  -1   1    1.81    0.19
   9  -2  -1   20.19    0.73
  -2  -9  -1   19.67    0.75
   9  -2  -1   18.70    0.79
   9  -2   1   19.58    0.78
  -2  -9   1   21.32    0.77
  -2  -9   1   20.87    0.76
  -9   2   1   21.70    0.71
  -3  -9  -1    1.30    0.15
   9  -3  -1    1.55    0.19
  -3  -9  -1    1.33    0.16
   9  -3   1    1.09    0.15
  -3  -9   1    1.16    0.16
   9  -3   1    1.27    0.18
  -3  -9   1    1.41    0.15
  -4  -9  -1    2.76    0.30
   9  -4  -1    2.58    0.28
  -4  -9  -1    2.58    0.19
  -4  -9   1    2.69    0.20
   9  -4   1    2.55    0.24
  -4  -9   1    2.80    0.24
   0 -10  -1    1.08    0.19
   0 -10   1    1.31    0.24
   0  -1  -2   76.73    5.29
   0   1   2   75.14    5.23
  -1   1  -2  198.54   10.10
   1   1  -2  171.24    7.55
   1  -1   2  186.94    9.93
  -1   1   2  163.23    8.28
   2   1  -2    8.20    0.26
  -1   2  -2    8.39    0.26
  -1   2  -2    8.00    0.28
   2   1  -2    8.02    0.26
  -2  -1  -2    8.75    0.27
  -1   2   2    7.83    0.28
   1  -2   2    8.27    0.26
  -1   2   2    8.24    0.28
  -2  -1   2    8.51    0.27
  -2  -1   2    8.50    0.26
   2   1   2    7.85    0.28
  -2  -1   2    8.28    0.29
   2   1   2    7.84    0.27
   1  -2   2    7.98    0.28
  -2   0  -2  270.09   13.62
   0  -2  -2  224.61   12.74
   0   2   2  214.90   16.40
  -2   0   2  250.45    8.94
   2   0   2  254.18   13.28
   1   2  -2  171.26    9.79
   2  -1   2  205.63   11.66
  -2  -2  -2  130.58   10.18
  -2   2  -2  164.22   10.72
   2   2   2  134.95   10.10
  -2   2   2  133.95    9.06
  -2  -2   2  128.67    8.30
   2  -3  -2   27.77    0.92
  -3  -2  -2   28.11    0.89
  -2   3  -2   28.85    0.88
   3   2  -2   28.64    0.91
   3   2  -2   28.74    0.86
   3   2  -2   29.34    0.86
  -2   3  -2   29.18    0.86
  -3  -2  -2   28.83    0.89
   3   2   2   28.76    0.90
  -3  -2   2   28.89    0.85
  -2   3   2   28.38    0.88
   2  -3   2   27.23    0.88
   3   2   2   28.97    0.84
   2  -3   2   28.94    0.87
  -3  -2   2   29.21    0.90
   3   2   2   27.46    0.86
  -3  -2   2   29.53    0.86
  -2   3   2   28.16    0.88
  -2   3   2   26.96    0.88
   3   1  -2  260.32   11.08
  -1   3   2  201.59   13.63
  -3  -1   2  227.44   11.95
   3   1   2  268.35   14.85
   0   3  -2    4.76    0.19
   0   3  -2    4.82    0.15
   3   0  -2    4.59    0.19
   0   3  -2    4.91    0.15
   0  -3  -2    4.62    0.19
  -3   0  -2    4.51    0.15
  -3   0  -2    5.02    0.18
   0  -3  -2    4.71    0.18
   3   0  -2    4.70    0.19
   0  -3  -2    4.95    0.18
   3   0   2    4.52    0.18
   0   3   2    4.88    0.19
  -3   0   2    4.62    0.18
   0  -3   2    4.75    0.19
   0   3   2    4.76    0.18
  -3   0   2    4.87    0.19
   0   3   2    4.91    0.18
   3   0   2    4.75    0.15
   3   0   2    4.68    0.19
   3  -1  -2   98.68    2.81
   3  -1  -2   94.05    2.83
  -1  -3  -2   98.81    2.82
   1   3   2   97.77    2.81
   1   3   2   95.78    2.83
  -1  -3   2   97.36    2.85
   3  -2  -2   86.27    2.51
  -2  -3  -2   82.12    2.51
  -3   2  -2   84.62    2.48
   2   3  -2   84.63    2.49
   2   3  -2   87.15    2.45
  -2  -3  -2   85.36    2.49
   3  -2   2   86.52    2.49
  -3   2   2   89.13    2.50
   2   3   2   86.41    2.48
   2   3   2   83.90    2.47
   3  -2   2   85.73    2.48
  -3   2   2   80.02    2.49
  -2  -3   2   83.12    2.52
  -2  -3   2   85.68    2.45
   2   3   2   87.74    2.51
  -3  -3  -2  154.91   13.15
  -3   3  -2  216.00   14.63
   3   3   2  186.73   13.95
  -3   3   2  176.20   12.16
  -3   3   2  181.74   13.00
  -3  -3   2  182.86   12.35
  -3   4  -2   17.42    0.57
   4   3  -2   17.00    0.54
   4   3  -2   17.44    0.62
   3  -4  -2   16.43    0.59
   4   3  -2   17.21    0.54
  -3   4  -2   17.04    0.55
  -4  -3  -2   18.02    0.57
  -4  -3  -2   17.90    0.60
  -4  -3   2   17.31    0.60
  -3   4   2   17.23    0.58
  -3   4   2   17.07    0.57
   3  -4   2   16.28    0.58
  -4  -3   2   17.72    0.54
  -4  -3   2   16.82    0.54
   4   3   2   17.03    0.52
   4   3   2   16.79    0.55
   3  -4   2   17.25    0.57
   4   3   2   17.04    0.60
   4   2  -2   17.69    0.62
  -2   4  -2   18.23    0.55
   2  -4  -2   18.91    0.60
   4   2  -2   17.13    0.57
  -4  -2  -2   18.10    0.58
  -2   4  -2   18.25    0.59
  -2   4   2   17.46    0.58
   4   2   2   16.86    0.57
   2  -4   2   17.06    0.59
  -2   4   2   17.52    0.59
  -4  -2   2   20.11    0.62
  -2   4   2   17.62    0.59
  -4  -2   2   15.94    0.57
  -4  -2   2   18.09    0.55
   4   2   2   18.03    0.61
   2  -4   2   17.57    0.57
   4   1  -2  110.64    3.25
  -4  -1  -2  115.77    3.22
   1  -4  -2  110.22    3.19
   4   1   2  106.97    3.21
  -1   4   2  106.89    3.22
   4   1   2  108.10    3.24
  -4  -1   2  108.02    3.23
   1  -4   2  112.88    3.20
  -1   4   2  115.10    3.23
   0  -4  -2   55.05    1.66
   0   4  -2   55.94    1.61
  -4   0  -2   56.84    1.65
   4   0  -2   54.68    1.66
   0  -4  -2   56.58    1.65
   4   0  -2   55.25    1.66
   0  -4  -2   55.22    1.64
   0   4  -2   55.19    1.66
   0   4  -2   56.35    1.60
   4   0   2   52.89    1.65
   0   4   2   54.45    1.64
  -4   0   2   57.90    1.65
   4   0   2   55.27    1.66
  -4   0   2   56.08    1.65
   0   4   2   56.06    1.66
   0  -4   2   53.99    1.66
   0   4   2   55.69    1.64
  -1  -4  -2    6.41    0.24
  -4   1  -2    6.50    0.24
  -1  -4  -2    6.61    0.25
   4  -1  -2    6.41    0.26
  -1  -4  -2    6.54    0.25
   1   4  -2    6.47    0.25
  -4   1  -2    6.42    0.22
   4  -1  -2    6.49    0.24
  -1  -4   2    6.47    0.25
   1   4   2    6.60    0.25
   1   4   2    6.74    0.24
  -1  -4   2    6.61    0.27
   4  -1   2    6.38    0.22
  -4   1   2    5.90    0.23
  -4   1   2    6.43    0.25
   4  -1   2    6.13    0.25
  -4   1   2    6.28    0.23
   2   4  -2    3.09    0.10
  -2  -4  -2    3.01    0.15
   4  -2  -2    2.98    0.13
   4  -2  -2    3.02    0.16
  -2  -4  -2    3.07    0.16
   2   4  -2    3.16    0.15
  -4   2  -2    3.09    0.13
  -4   2  -2    3.08    0.14
  -2  -4  -2    2.96    0.14
  -4   2   2    2.93    0.15
   4  -2   2    3.57    0.14
  -2  -4   2    3.01    0.17
   2   4   2    3.03    0.14
  -2  -4   2    2.98    0.11
  -2  -4   2    2.82    0.15
   2   4   2    3.09    0.13
   2   4   2    3.07    0.16
   4  -2   2    2.97    0.15
  -4   2   2    2.89    0.14
   4  -3  -2   44.99    1.39
  -4   3  -2   46.31    1.36
   3   4  -2   43.84    1.35
   3   4  -2   44.52    1.32
  -4   3  -2   44.70    1.36
  -3  -4  -2   45.78    1.35
  -3  -4  -2   43.51    1.36
  -3  -4  -2   45.93    1.40
   3   4   2   44.71    1.34
   4  -3   2   43.45    1.36
  -4   3   2   45.16    1.37
   3   4   2   44.83    1.40
   3   4   2   45.50    1.35
  -4   3   2   45.76    1.37
  -3  -4   2   45.78    1.36
  -3  -4   2   45.91    1.41
   4  -3   2   45.93    1.38
  -3  -4   2   45.09    1.32
   4   4  -2   10.98    0.37
  -4  -4  -2   11.00    0.40
  -4   4  -2   11.22    0.40
   4  -4  -2   10.99    0.43
   4   4  -2   11.10    0.38
  -4  -4  -2   11.59    0.44
  -4   4  -2   11.23    0.39
  -4  -4   2   10.43    0.41
   4  -4   2   10.88    0.41
   4  -4   2   11.20    0.41
  -4   4   2   10.89    0.41
   4   4   2   10.96    0.38
  -4  -4   2   11.08    0.37
   4   4   2   11.19    0.46
  -4  -4   2   12.00    0.45
   4   4   2   10.88    0.37
  -4   4   2   10.95    0.40
   5   4  -2   11.26    0.39
  -4   5  -2   11.32    0.43
   5   4  -2   11.32    0.38
   5   4  -2   10.98    0.48
  -4   5  -2   11.61    0.40
  -5  -4  -2   11.61    0.42
  -4   5   2   11.67    0.45
   4  -5   2   10.88    0.43
  -4   5   2   11.72    0.42
   5   4   2   11.20    0.36
   5   4   2   11.22    0.40
   4  -5   2   11.26    0.44
   5   4   2   11.08    0.47
  -4   5   2   11.31    0.43
  -5  -4   2   11.19    0.38
  -5  -4   2   11.02    0.39
   3  -5  -2  103.37    3.08
   5   3  -2  104.75    3.12
  -3   5  -2  102.88    3.06
   5   3  -2  104.38    3.03
  -3   5  -2  105.10    3.02
  -5  -3  -2  107.24    3.04
   3  -5   2  103.46    3.07
  -3   5   2  104.32    3.07
  -5  -3   2  105.63    3.09
  -5  -3   2  102.09    3.02
   5   3   2  103.19    3.03
  -5  -3   2   94.64    2.99
   5   3   2  102.68    3.10
  -3   5   2  105.49    3.05
   3  -5   2  102.90    3.05
   2  -5  -2    9.59    0.38
  -2   5  -2    9.72    0.37
   5   2  -2    9.08    0.35
  -5  -2  -2   10.10    0.36
  -2   5  -2    9.92    0.33
   5   2  -2    9.14    0.39
  -5  -2   2    9.21    0.31
   5   2   2    9.82    0.39
  -2   5   2    9.59    0.37
   2  -5   2    9.85    0.35
  -2   5   2    9.46    0.36
   2  -5   2    9.88    0.38
  -5  -2   2   10.03    0.39
  -2   5   2    9.82    0.36
   5   2   2    9.52    0.35
  -5  -2   2   10.12    0.34
  -5  -1  -2   78.44    2.21
  -1   5  -2   73.70    2.17
  -1   5  -2   75.12    2.16
   5   1  -2   73.46    2.21
   1  -5  -2   74.76    2.17
  -1   5  -2   74.83    2.22
   5   1  -2   74.51    2.24
   1  -5  -2   74.24    2.23
  -1   5   2   75.91    2.20
   1  -5   2   73.90    2.22
  -5  -1   2   66.46    2.16
  -5  -1   2   76.42    2.20
   5   1   2   73.93    2.21
  -5  -1   2   77.51    2.23
  -1   5   2   73.48    2.22
   5   1   2   73.86    2.24
   1  -5   2   75.62    2.23
  -1   5   2   73.75    2.20
   0   5  -2   20.20    0.69
   0   5  -2   21.21    0.62
   0  -5  -2   20.76    0.69
  -5   0  -2   21.56    0.68
   0  -5  -2   20.06    0.66
   5   0  -2   21.18    0.69
   0   5  -2   20.89    0.62
   5   0  -2   20.98    0.69
  -5   0   2   21.45    0.64
   5   0   2   21.10    0.68
  -5   0   2   21.34    0.67
  -5   0   2   21.23    0.68
   0  -5   2   20.33    0.69
   0   5   2   20.32    0.67
   0  -5   2   21.27    0.70
   0   5   2   20.90    0.69
   0   5   2   20.09    0.67
   5   0   2   20.73    0.69
  -1  -5  -2  195.53    5.43
   5  -1  -2  190.83    5.46
   5  -1   2  182.79    5.38
   1   5   2  183.52    5.45
   5  -1   2  184.39    5.44
   5  -1   2  188.10    5.44
   2   5  -2    9.75    0.36
  -2  -5  -2    9.68    0.35
  -2  -5  -2    9.32    0.34
  -2  -5  -2    9.31    0.37
  -5   2  -2    8.72    0.32
   5  -2  -2    9.88    0.38
   5  -2  -2    9.54    0.33
  -5   2  -2    9.60    0.35
  -2  -5   2    9.37    0.36
  -5   2   2    9.52    0.35
   5  -2   2    9.66    0.35
   5  -2   2    9.33    0.33
  -5   2   2    9.32    0.33
  -2  -5   2    9.51    0.38
   2   5   2    9.52    0.38
   5  -2   2    9.20    0.36
   2   5   2    9.30    0.35
   2   5   2    9.12    0.35
  -3  -5  -2   31.98    0.98
  -5   3  -2   29.62    0.96
  -3  -5  -2   30.87    1.01
  -5   3  -2   31.65    0.98
   5  -3  -2   31.13    1.02
  -3  -5  -2   30.44    0.97
   3   5  -2   30.95    0.98
   3   5  -2   31.04    0.92
  -3  -5   2   31.46    0.98
  -3  -5   2   32.16    1.03
   3   5   2   31.11    0.97
   5  -3   2   31.82    0.97
   3   5   2   30.44    0.95
   5  -3   2   31.89    1.01
  -5   3   2   32.57    0.99
  -3  -5   2   30.44    0.93
   3   5   2   31.70    1.03
   5  -3   2   31.56    0.97
  -5   3   2   31.90    0.98
   4   5  -2   11.49    0.41
   5  -4  -2   11.75    0.46
  -4  -5  -2   11.06    0.45
  -4  -5  -2   10.93    0.40
  -5   4  -2   11.94    0.42
  -4  -5  -2   11.75    0.42
   4   5  -2   11.35    0.37
  -5   4  -2   11.71    0.42
  -4  -5   2   11.12    0.38
   4   5   2   11.36    0.40
   5  -4   2   11.86    0.43
  -4  -5   2   10.95    0.41
   4   5   2   11.50    0.40
  -5   4   2   12.10    0.43
  -4  -5   2   11.27    0.46
  -5   4   2   12.11    0.43
   5  -4   2   11.89    0.45
   4   5   2   11.31    0.47
  -5  -5  -2   51.91    1.55
   5   5  -2   50.50    1.52
  -5   5  -2   49.12    1.54
  -5   5  -2   52.60    1.56
   5   5  -2   49.15    1.51
   5  -5   2   51.57    1.57
   5  -5   2   48.61    1.58
   5   5   2   50.37    1.52
  -5  -5   2   49.62    1.52
  -5  -5   2   51.94    1.51
   5   5   2   50.52    1.50
  -5   5   2   50.31    1.56
  -6  -5  -2    1.46    0.13
   6   5  -2    1.61    0.10
  -6  -5   2    1.59    0.10
   6   5   2    1.67    0.12
  -6  -5   2    1.52    0.11
   6   4  -2   28.69    0.90
  -6  -4  -2   28.03    0.91
  -4   6   2   28.60    0.91
  -6  -4   2   27.43    0.85
   6   4   2   27.86    0.90
  -4   6   2   27.80    0.94
   4  -6   2   27.13    0.92
  -6  -4   2   28.46    0.97
  -6  -4   2   28.61    0.89
   6   3  -2   14.62    0.52
   3  -6  -2   14.00    0.57
  -3   6  -2   15.01    0.50
  -6  -3  -2   15.73    0.53
  -6  -3   2   15.78    0.51
   3  -6   2   15.06    0.56
  -6  -3   2   14.72    0.57
  -3   6   2   15.00    0.55
   3  -6   2   15.23    0.53
   6   3   2   15.21    0.53
  -6  -3   2   14.63    0.47
  -2   6  -2   14.05    0.52
  -2   6  -2   14.35    0.46
   6   2  -2   13.53    0.55
  -2   6  -2   14.07    0.48
  -6  -2  -2   14.41    0.51
   6   2  -2   13.68    0.51
  -2   6   2   14.37    0.53
  -6  -2   2   14.70    0.49
  -2   6   2   14.22    0.51
  -6  -2   2   14.31    0.44
   6   2   2   14.62    0.51
   2  -6   2   14.52    0.50
  -6  -2   2   15.10    0.54
   2  -6   2   13.87    0.53
  -2   6   2   15.02    0.50
   6   2   2   13.99    0.55
   1  -6  -2    0.27    0.07
  -1   6  -2    0.35    0.04
  -1   6  -2    0.29    0.06
  -1   6  -2    0.35    0.05
   6   1  -2    0.21    0.06
   1  -6  -2    0.31    0.05
   6   1  -2    0.26    0.06
  -6  -1   2    0.29    0.04
  -6  -1   2    0.23    0.05
   1  -6   2    0.26    0.06
  -6  -1   2    0.34    0.04
  -1   6   2    0.31    0.06
  -6  -1   2    0.14    0.05
  -1   6   2    0.41    0.07
   6   1   2    0.20    0.05
  -1   6   2    0.24    0.05
   6   0  -2   18.24    0.64
   0  -6  -2   18.53    0.64
   6   0  -2   17.85    0.63
   0   6  -2   18.10    0.55
   0   6  -2   17.94    0.63
   0   6  -2   18.30    0.55
  -6   0  -2   18.73    0.61
   0  -6  -2   18.20    0.60
   0  -6   2   17.69    0.64
  -6   0   2   18.19    0.56
  -6   0   2   17.45    0.62
   0   6   2   18.18    0.63
   0  -6   2   18.32    0.63
  -6   0   2   18.54    0.62
  -6   0   2   18.66    0.57
   6   0   2   17.71    0.63
   0   6   2   18.92    0.61
   6   0   2   17.83    0.62
   0   6   2   17.85    0.59
   6  -1  -2   16.08    0.57
   1   6  -2   15.67    0.55
  -1  -6  -2   15.78    0.55
  -1  -6  -2   14.54    0.52
  -6   1  -2   15.10    0.53
   6  -1  -2   15.28    0.54
  -1  -6  -2   15.59    0.54
  -6   1  -2   14.83    0.47
   6  -1   2   15.54    0.55
  -1  -6   2   16.38    0.56
   1   6   2   15.86    0.56
   6  -1   2   14.92    0.54
  -1  -6   2   14.96    0.56
  -6   1   2   15.17    0.49
  -6   1   2   15.42    0.53
   1   6   2   15.33    0.51
   1   6   2   15.54    0.58
   6  -2  -2    7.90    0.31
  -6   2  -2    8.41    0.32
  -2  -6  -2    7.86    0.33
  -6   2  -2    7.58    0.28
  -2  -6  -2    8.04    0.31
  -2  -6  -2    8.58    0.34
   2   6   2    7.94    0.35
   2   6   2    8.07    0.29
  -2  -6   2    7.96    0.35
  -6   2   2    7.86    0.32
   6  -2   2    7.66    0.34
  -6   2   2    7.30    0.29
  -2  -6   2    7.32    0.32
   6  -2   2    8.08    0.32
   2   6   2    8.13    0.32
  -3  -6  -2   20.71    0.66
   3   6  -2   19.17    0.67
  -3  -6  -2   18.86    0.67
  -6   3  -2   19.50    0.65
  -3  -6  -2   21.35    0.72
  -6   3   2   20.85    0.66
   3   6   2   20.05    0.73
   3   6   2   20.10    0.67
   6  -3   2   19.78    0.70
   6  -3   2   20.63    0.66
  -3  -6   2   19.68    0.68
   3   6   2   19.70    0.63
  -3  -6   2   20.84    0.73
   6  -3   2   19.67    0.66
  -6   4  -2   13.28    0.46
   6  -4  -2   12.84    0.52
  -4  -6  -2   12.79    0.46
  -4  -6  -2   11.98    0.45
   4   6  -2   12.33    0.46
   6  -4   2   12.98    0.44
  -4  -6   2   12.19    0.41
   6  -4   2   12.99    0.47
   4   6   2   12.92    0.45
   6  -4   2   12.56    0.50
  -4  -6   2   11.57    0.45
  -6   4   2   13.22    0.47
   4   6   2   13.02    0.43
  -5  -6  -2    0.17    0.07
  -6   5  -2    0.13    0.05
   5   6  -2    0.16    0.05
  -5  -6  -2    0.28    0.07
   6  -5  -2    0.12    0.07
   5   6   2    0.16    0.05
   6  -5   2    0.10    0.06
  -5  -6   2    0.22    0.05
   5   6   2    0.10    0.04
  -5  -6   2    0.20    0.05
   6  -5   2    0.18    0.07
  -5  -6   2    0.14    0.07
   6  -5   2    0.19    0.04
   6   6  -2    0.08    0.04
   6   6  -2    0.02    0.02
  -6  -6  -2    0.01    0.06
  -6  -6   2    0.15    0.07
  -6  -6   2    0.10    0.04
   6  -6   2    0.19    0.08
   6  -6   2    0.09    0.07
  -6  -6   2    0.11    0.05
  -6   6   2    0.02    0.06
   6  -7   2    2.59    0.21
  -6   7   2    2.57    0.23
   6  -7   2    2.40    0.21
  -7  -6   2    2.31    0.22
  -7  -6   2    2.33    0.13
  -7  -5   2   21.63    0.72
  -7  -5   2   24.20    0.88
   5  -7   2   22.48    0.83
  -5   7   2   24.24    0.85
  -7  -5   2   24.53    0.78
   5  -7   2   24.49    0.85
   7   4  -2    0.94    0.11
  -4   7  -2    0.87    0.09
   4  -7   2    0.52    0.10
  -7  -4   2    0.75    0.10
  -7  -4   2    0.69    0.12
   3  -7  -2   31.40    1.08
  -3   7  -2   31.32    0.99
  -3   7  -2   30.75    1.02
   7   3  -2   31.83    1.04
  -7  -3   2   34.36    1.02
  -7  -3   2   30.65    1.08
  -3   7   2   31.94    1.05
  -3   7   2   32.65    1.03
   3  -7   2   32.92    1.08
   7   2  -2    1.66    0.15
  -2   7  -2    1.96    0.11
  -2   7  -2    1.67    0.12
  -2   7   2    1.94    0.13
  -7  -2   2    1.97    0.13
  -7  -2   2    1.75    0.19
  -2   7   2    1.96    0.14
   2  -7   2    1.71    0.13
   7   1  -2   85.90    2.54
  -1   7  -2   84.54    2.44
   7   1  -2   82.68    2.57
   1  -7  -2   86.10    2.56
  -1   7   2   82.08    2.50
  -7  -1   2   82.40    2.54
   1  -7   2   84.48    2.52
  -1   7   2   84.25    2.50
   0  -7  -2    4.00    0.20
   7   0  -2    3.86    0.23
   0  -7  -2    3.50    0.22
   0   7  -2    3.88    0.14
   0  -7   2    3.94    0.23
  -7   0   2    3.96    0.15
   0  -7   2    3.84    0.22
   7   0   2    3.74    0.22
  -7   0   2    3.73    0.14
   0   7   2    3.78    0.19
   0   7   2    3.64    0.18
  -1  -7  -2   21.67    0.78
   7  -1  -2   22.44    0.75
  -1  -7  -2   22.63    0.75
  -7   1   2   21.86    0.69
  -1  -7   2   22.46    0.77
  -1  -7   2   20.18    0.78
   1   7   2   21.91    0.70
  -7   2  -2    4.35    0.17
  -2  -7  -2    4.49    0.24
  -2  -7  -2    4.24    0.23
  -2  -7  -2    4.38    0.21
   7  -2  -2    4.55    0.22
   2   7   2    4.16    0.24
   2   7   2    4.09    0.25
  -2  -7   2    4.18    0.34
   2   7   2    4.02    0.18
  -2  -7   2    4.52    0.25
  -7   2   2    4.52    0.19
   7  -2   2    4.79    0.23
  -7   3  -2   48.24    1.47
  -3  -7  -2   48.06    1.49
  -3  -7  -2   48.50    1.52
   7  -3   2   50.60    1.56
  -7   3   2   48.76    1.49
   7  -3   2   49.28    1.50
  -3  -7   2   49.81    1.53
   3   7   2   48.16    1.51
  -7   4  -2    0.00    0.05
  -4  -7  -2    0.00    0.05
  -4  -7  -2    0.03    0.05
  -4  -7  -2    0.02    0.06
   7  -4  -2   -0.01    0.07
   4   7  -2    0.08    0.06
   4   7   2    0.22    0.06
  -4  -7   2    0.04    0.07
   7  -4   2    0.04    0.07
   7  -4   2    0.12    0.04
  -4  -7   2    0.10    0.06
  -7   4   2    0.04    0.05
  -5  -7  -2   11.57    0.49
   7  -5  -2   11.92    0.53
  -5  -7  -2   12.05    0.52
   5   7  -2   11.72    0.45
  -5  -7   2   10.90    0.44
  -5  -7   2   11.21    0.39
  -5  -7   2   12.06    0.52
   7  -5   2   11.87    0.51
   5   7   2   12.71    0.48
  -6  -7  -2    0.44    0.09
   6   7  -2    0.26    0.07
  -6  -7   2    0.40    0.06
   7  -6   2    0.41    0.10
  -6  -7   2    0.29    0.07
  -6  -7   2    0.36    0.10
  -7  -7   2    5.18    0.24
  -7   7   2    5.47    0.34
   7  -7   2    5.92    0.44
   8   5  -2    0.04    0.04
  -5   8  -2   -0.02    0.04
   8   5   2   -0.02    0.03
  -4   8   2    1.70    0.17
   4  -8   2    1.54    0.18
  -8  -4   2    1.60    0.18
   8   4   2    1.95    0.16
  -3   8  -2    1.92    0.12
   3  -8  -2    2.29    0.20
   8   3   2    2.02    0.16
   3  -8   2    1.86    0.19
  -8  -3   2    1.68    0.17
   2  -8  -2    8.87    0.42
  -2   8  -2    8.77    0.31
   2  -8   2    8.70    0.41
  -2   8   2    9.06    0.36
   8   2   2    9.13    0.39
  -8  -2   2    8.52    0.41
   0  -8  -2   10.03    0.44
   8   0  -2    9.85    0.44
   8   0  -2    9.44    0.45
   0  -8   2    9.81    0.44
   8   0   2    9.90    0.43
   0  -8   2    9.95    0.41
   0   8   2   10.35    0.38
   8  -1  -2    4.44    0.25
  -1  -8  -2    4.36    0.24
  -1  -8  -2    4.49    0.26
   8  -1  -2    4.65    0.28
  -1  -8   2    4.46    0.37
   1   8   2    5.02    0.22
  -8   1   2    4.17    0.17
  -1  -8   2    4.60    0.26
   8  -1   2    4.78    0.27
  -2  -8  -2    5.45    0.29
  -8   2  -2    5.89    0.21
   8  -2  -2    5.83    0.33
   8  -2  -2    5.75    0.28
   8  -2   2    5.94    0.31
   8  -2   2    6.04    0.29
  -2  -8   2    5.81    0.30
  -8   2   2    5.79    0.23
  -3  -8  -2    0.05    0.06
  -3  -8  -2    0.08    0.06
  -8   3  -2    0.05    0.03
  -3  -8  -2    0.06    0.06
   8  -3  -2    0.08    0.08
  -3  -8   2    0.05    0.06
  -8   3   2    0.07    0.04
  -3  -8   2    0.06    0.07
   8  -3   2    0.10    0.07
  -4  -8  -2    1.11    0.14
  -4  -8  -2    1.09    0.12
   8  -4  -2    1.03    0.16
  -8   4  -2    1.06    0.10
  -4  -8  -2    0.94    0.11
  -4  -8   2    1.18    0.13
   8  -4   2    1.04    0.15
  -4  -8   2    1.28    0.16
   8  -5  -2    6.66    0.39
   8  -5   2    7.10    0.39
  -5  -8   2    7.61    0.40
  -5  -8   2    7.10    0.33
  -4   9  -2   -0.03    0.05
   9   4  -2    0.06    0.04
   4  -9   2    0.22    0.09
  -4   9   2   -0.01    0.04
   9   4   2    0.13    0.08
  -9  -4   2    0.04    0.07
   9   3  -2   14.14    0.58
   3  -9  -2   13.86    0.61
   9   3   2   14.84    0.58
   3  -9   2   14.63    0.62
   2  -9  -2    3.31    0.25
   9   2  -2    3.09    0.23
   9   2   2    3.08    0.22
   2  -9   2    3.07    0.24
   1  -9  -2   11.36    0.61
   9   1  -2   11.82    0.52
   9   1   2   11.74    0.51
   1  -9   2   12.75    0.71
  -1   9   2   12.26    0.44
   9   0  -2    0.39    0.11
   0  -9  -2    0.23    0.09
   0   9   2    0.36    0.06
   0  -9   2    0.30    0.09
   9   0   2    0.33    0.10
   9  -1  -2   27.32    0.97
  -1  -9  -2   25.16    0.93
  -1  -9   2   26.53    0.94
  -2  -9  -2    0.82    0.13
   9  -2  -2    0.97    0.16
  -9   2   2    1.00    0.08
  -2  -9   2    0.80    0.13
  -2  -9   2    0.93    0.14
   9  -2   2    0.86    0.14
  -3  -9  -2    8.31    0.39
  -3  -9  -2    8.21    0.40
   9  -3  -2    7.70    0.43
  -3  -9   2    9.16    0.43
  -3  -9   2    8.61    0.40
   9  -3   2    8.18    0.42
   9  -4   2    0.71    0.14
  -4  -9   2    0.66    0.13
  -4  -9   2    0.63    0.11
   0   0  -3    0.03    0.01
   0   0   3    0.01    0.01
   1   0  -3    4.86    0.17
   0   1  -3    4.61    0.15
   0  -1  -3    4.67    0.17
  -1   0   3    4.55    0.17
   0   1   3    4.47    0.17
   0  -1   3    4.83    0.15
   1   0   3    4.68    0.16
   1   0   3    5.07    0.16
   1  -1  -3   99.14    6.32
  -1   1  -3  140.38    8.71
   1   1  -3  115.30    5.74
   1  -2  -3  115.13    8.28
  -1   2  -3  115.90    8.53
   2   1   3  116.39    9.11
  -1   2   3  103.01    7.82
   2   0  -3    8.93    0.31
   0   2  -3    9.34    0.28
   0   2  -3   10.09    0.32
   0  -2  -3    9.77    0.32
   2   0   3    9.40    0.29
   2   0   3    9.22    0.31
   0   2   3    9.29    0.32
  -2   0   3    9.13    0.31
   0  -2   3    9.40    0.28
  -2   0   3    9.50    0.32
   0   2   3    9.63    0.32
  -2   1  -3    6.68    0.23
  -1  -2  -3    6.73    0.24
   1   2  -3    6.73    0.24
  -2   1   3    6.80    0.24
  -1  -2   3    6.95    0.24
  -1  -2   3    7.11    0.20
   1   2   3    6.65    0.23
   2  -1   3    6.38    0.23
   2  -1   3    6.59    0.23
   1   2   3    6.97    0.24
   1   2   3    6.67    0.24
  -1  -2   3    6.56    0.20
   2   2  -3   31.77    0.92
  -2   2  -3   31.51    0.91
  -2  -2  -3   31.98    0.93
   2   2  -3   30.91    0.90
  -2   2  -3   30.13    0.92
  -2   2   3   28.53    0.94
   2   2   3   30.33    0.94
  -2  -2   3   31.18    0.92
  -2  -2   3   30.73    0.89
  -2   2   3   32.25    0.97
   2   2   3   29.40    0.92
  -2   2   3   27.31    0.93
   2  -2   3   29.76    0.92
   2   2   3   31.11    0.91
   2  -2   3   31.40    0.92
  -2   3  -3  195.24   13.56
   3   2  -3  195.47   10.10
  -3  -2   3  177.53   10.09
   3   2   3  207.90   14.13
   3   2   3  205.34   14.07
  -2   3   3  185.72   12.92
  -1   3  -3    2.64    0.13
   3   1  -3    2.32    0.12
  -3  -1  -3    2.60    0.12
  -1   3  -3    2.77    0.10
  -1   3   3    2.49    0.13
  -3  -1   3    2.65    0.12
   3   1   3    2.55    0.13
  -3  -1   3    2.58    0.14
  -1   3   3    2.49    0.10
   3   1   3    2.64    0.09
   3   1   3    2.34    0.12
  -1   3   3    2.72    0.13
  -3  -1   3    2.58    0.11
   1  -3   3    2.76    0.15
   1  -3   3    2.75    0.11
   0   3  -3   54.66    1.65
   3   0  -3   54.17    1.65
   0  -3  -3   57.00    1.66
   0   3  -3   56.86    1.60
  -3   0  -3   57.46    1.65
  -3   0   3   56.62    1.65
   3   0   3   54.30    1.64
   0  -3   3   53.32    1.65
  -3   0   3   57.47    1.65
   0   3   3   55.12    1.63
   3   0   3   56.08    1.61
   0   3   3   56.07    1.65
  -3   1  -3    1.18    0.07
   1   3  -3    1.11    0.09
  -3   1  -3    1.05    0.06
   3  -1  -3    0.93    0.08
  -1  -3  -3    0.95    0.07
   1   3   3    1.12    0.08
   1   3   3    1.09    0.07
   3  -1   3    0.95    0.07
  -1  -3   3    1.07    0.08
  -3   1   3    1.11    0.07
   1   3   3    1.07    0.07
   3  -1   3    1.09    0.06
  -3   1   3    1.16    0.08
  -3   2  -3   81.08    2.40
   2   3  -3   83.00    2.37
  -3   2  -3   84.36    2.40
   3  -2  -3   81.22    2.43
  -3   2   3   86.69    2.37
   3  -2   3   80.64    2.40
  -2  -3   3   81.27    2.36
   2   3   3   79.20    2.40
   2   3   3   85.14    2.43
   2   3   3   82.59    2.40
  -2  -3   3   81.21    2.45
  -3   2   3   81.38    2.41
   3   3  -3   17.96    0.54
  -3   3  -3   16.97    0.57
  -3   3  -3   18.49    0.56
  -3  -3  -3   17.65    0.58
   3   3   3   17.84    0.55
   3  -3   3   17.16    0.58
  -3  -3   3   17.75    0.61
  -3   3   3   17.77    0.58
  -3   3   3   17.58    0.59
   3   3   3   17.56    0.60
  -3  -3   3   18.52    0.57
  -3  -3   3   17.57    0.54
   3  -3   3   17.60    0.57
   3   3   3   17.21    0.56
   4   3  -3   49.36    1.50
  -4  -3  -3   51.51    1.53
   4   3  -3   52.18    1.54
  -3   4  -3   50.80    1.51
  -3   4  -3   50.07    1.54
   3  -4   3   49.69    1.54
  -4  -3   3   50.91    1.49
   4   3   3   50.80    1.57
   4   3   3   49.94    1.52
  -4  -3   3   50.68    1.57
  -3   4   3   49.42    1.55
  -3   4   3   51.44    1.54
  -4  -3   3   52.47    1.51
   3  -4   3   50.55    1.53
   4   3   3   50.83    1.48
  -3   4   3   50.93    1.54
  -4  -2  -3   16.31    0.53
   4   2  -3   15.76    0.52
  -2   4  -3   16.18    0.50
  -2   4  -3   15.83    0.54
  -4  -2   3   16.67    0.51
   2  -4   3   15.46    0.54
  -2   4   3   15.79    0.54
   4   2   3   15.57    0.52
  -2   4   3   16.04    0.54
  -4  -2   3   16.29    0.56
  -4  -2   3   15.57    0.52
   4   2   3   15.72    0.56
   2  -4   3   15.94    0.51
  -2   4   3   16.03    0.54
   4   1  -3   51.29    1.68
   1  -4  -3   56.78    1.69
  -1   4  -3   57.09    1.63
  -4  -1  -3   58.18    1.68
  -1   4   3   55.58    1.64
   1  -4   3   57.73    1.64
  -4  -1   3   59.06    1.65
   4   1   3   53.31    1.67
  -1   4   3   55.57    1.69
  -1   4   3   59.18    1.69
   1  -4   3   56.97    1.69
  -1   4   3   54.32    1.68
  -4  -1   3   56.38    1.66
   4   1   3   55.05    1.70
  -4  -1   3   55.76    1.69
   0   4  -3   42.46    1.31
   0  -4  -3   42.83    1.31
   0  -4  -3   43.20    1.30
  -4   0  -3   44.00    1.30
   4   0  -3   41.51    1.30
   4   0   3   43.28    1.24
  -4   0   3   42.57    1.30
   0  -4   3   42.96    1.31
   4   0   3   43.90    1.31
  -4   0   3   44.34    1.29
   0   4   3   42.17    1.28
   0   4   3   43.13    1.30
   0   4   3   42.16    1.29
   4   0   3   42.69    1.29
  -1  -4  -3  183.55   14.93
  -4   1   3  205.89   10.81
   4  -1   3  187.99   14.26
   2   4  -3    0.98    0.08
  -4   2  -3    0.82    0.07
  -4   2  -3    0.93    0.08
  -2  -4  -3    1.10    0.09
  -2  -4  -3    0.99    0.09
   4  -2  -3    1.07    0.10
   2   4   3    1.02    0.09
   4  -2   3    0.92    0.09
  -4   2   3    1.00    0.09
   2   4   3    1.07    0.08
   2   4   3    1.00    0.08
  -4   2   3    1.04    0.08
  -4   2   3    0.92    0.06
  -2  -4   3    1.03    0.09
  -2  -4   3    0.85    0.10
   4  -2   3    0.95    0.08
   4  -3  -3    7.97    0.34
   3   4  -3    8.26    0.27
  -4   3  -3    8.54    0.31
  -4   3  -3    8.31    0.31
   3   4  -3    8.49    0.31
  -3  -4  -3    8.51    0.32
  -3  -4   3    8.19    0.35
   4  -3   3    8.36    0.31
   3   4   3    8.16    0.32
   3   4   3    8.48    0.34
  -4   3   3    8.49    0.32
   3   4   3    8.13    0.30
  -3  -4   3    7.98    0.26
   4  -3   3    8.26    0.32
  -3  -4   3    8.63    0.31
  -4   3   3    8.29    0.32
  -4   4  -3    2.01    0.12
   4   4  -3    1.69    0.09
  -4   4  -3    2.05    0.13
  -4  -4  -3    1.70    0.12
   4   4  -3    1.72    0.11
   4   4   3    1.42    0.16
   4   4   3    1.76    0.11
  -4   4   3    1.78    0.13
   4   4   3    1.69    0.09
  -4  -4   3    1.90    0.15
  -4  -4   3    1.62    0.09
   4  -4   3    2.00    0.13
  -4  -4   3    1.75    0.11
   4  -4   3    2.11    0.13
  -4   4   3    1.93    0.14
   5   4  -3   54.62    1.64
  -4   5  -3   54.92    1.64
  -4   5  -3   54.35    1.68
   5   4  -3   54.01    1.63
  -5  -4  -3   57.31    1.67
   4  -5   3   54.36    1.68
  -5  -4   3   53.61    1.62
   5   4   3   54.28    1.60
  -4   5   3   56.44    1.68
  -5  -4   3   53.21    1.63
   5   4   3   55.62    1.65
  -4   5   3   55.07    1.70
  -4   5   3   55.99    1.69
   4  -5   3   53.45    1.67
   5   3  -3    3.56    0.17
  -5  -3  -3    3.57    0.18
  -3   5  -3    3.82    0.16
  -5  -3   3    3.76    0.21
   5   3   3    3.77    0.18
  -5  -3   3    3.56    0.16
  -3   5   3    3.52    0.20
  -3   5   3    3.66    0.19
   3  -5   3    3.46    0.18
  -5  -3   3    3.63    0.16
  -3   5   3    3.84    0.20
   5   3   3    3.28    0.21
   3  -5   3    3.69    0.20
  -5  -2  -3   10.02    0.37
   5   2  -3    9.92    0.41
  -2   5  -3    9.99    0.38
   2  -5  -3   10.77    0.40
   5   2  -3    9.87    0.36
   5   2   3    9.57    0.39
  -5  -2   3    9.89    0.34
  -2   5   3   10.16    0.37
  -2   5   3    9.73    0.38
  -5  -2   3    9.63    0.39
  -2   5   3    9.76    0.38
   2  -5   3    9.80    0.35
   2  -5   3    9.92    0.38
   5   2   3    9.96    0.36
  -5  -2   3    8.59    0.32
   5   1  -3    0.82    0.10
  -1   5  -3    0.96    0.07
   1  -5  -3    0.94    0.10
   5   1  -3    0.98    0.10
  -5  -1  -3    1.25    0.10
  -1   5  -3    0.90    0.09
  -1   5  -3    0.94    0.06
  -1   5   3    0.93    0.09
  -5  -1   3    0.93    0.10
   5   1   3    0.92    0.10
   1  -5   3    0.94    0.10
  -1   5   3    0.90    0.09
  -1   5   3    1.03    0.09
   5   1   3    0.92    0.09
  -5  -1   3    0.97    0.08
  -5  -1   3    1.05    0.07
  -5   0  -3  107.07    3.02
   0   5  -3  100.86    3.03
   5   0  -3  101.41    3.04
   0  -5  -3  104.54    3.02
   5   0  -3  101.04    3.04
   0  -5  -3  101.78    3.04
   0  -5   3  103.71    3.05
  -5   0   3  103.43    3.01
   0   5   3  104.20    3.04
   5   0   3  101.32    3.02
   0   5   3  100.23    3.01
  -5   0   3  105.95    3.03
   0  -5   3  104.15    3.04
   5   0   3  103.06    3.04
   0   5   3  100.87    3.01
  -1  -5  -3    7.06    0.28
  -1  -5  -3    6.76    0.28
  -1  -5  -3    6.80    0.28
  -5   1  -3    6.77    0.23
   5  -1  -3    6.76    0.29
   1   5  -3    6.42    0.28
  -5   1  -3    6.76    0.27
  -1  -5   3    7.07    0.30
   5  -1   3    7.11    0.28
  -5   1   3    6.82    0.26
   1   5   3    6.97    0.26
   1   5   3    6.68    0.28
   1   5   3    6.86    0.28
  -1  -5   3    7.04    0.29
  -5   1   3    6.59    0.27
  -5   1   3    6.99    0.28
   5  -1   3    6.68    0.23
   5  -1   3    6.54    0.28
  -5   2  -3   72.13    2.18
  -5   2  -3   75.96    2.21
  -2  -5  -3   75.44    2.21
  -2  -5  -3   75.33    2.22
   2   5  -3   72.09    2.22
   5  -2  -3   75.71    2.25
  -2  -5  -3   73.45    2.23
  -2  -5   3   74.23    2.26
   5  -2   3   75.51    2.23
   2   5   3   73.69    2.19
  -5   2   3   75.23    2.22
  -2  -5   3   74.71    2.22
   2   5   3   73.43    2.21
   5  -2   3   75.37    2.19
  -5   2   3   72.69    2.20
   2   5   3   76.73    2.25
  -3  -5  -3    0.42    0.07
   5  -3  -3    0.33    0.08
  -3  -5  -3    0.36    0.07
   3   5  -3    0.30    0.06
  -5   3  -3    0.31    0.05
  -5   3   3    0.27    0.06
  -5   3   3    0.34    0.06
  -3  -5   3    0.40    0.08
   3   5   3    0.36    0.05
   3   5   3    0.37    0.06
   3   5   3    0.34    0.07
   5  -3   3    0.27    0.05
   5  -3   3    0.33    0.07
  -3  -5   3    0.32    0.06
   4   5  -3    8.15    0.31
   5  -4  -3    8.74    0.37
  -5   4  -3    8.36    0.32
  -4  -5  -3    8.45    0.33
  -5   4  -3    8.43    0.32
   4   5  -3    8.10    0.27
   5  -4   3    7.58    0.34
   4   5   3    8.13    0.30
  -4  -5   3    6.84    0.35
  -4  -5   3    7.90    0.32
  -4  -5   3    7.86    0.27
   5  -4   3    8.59    0.33
  -5   4   3    8.32    0.34
   4   5   3    8.17    0.37
   4   5   3    8.07    0.30
   5   5  -3    1.25    0.10
  -5   5  -3    1.29    0.11
  -5   5  -3    1.24    0.12
   5   5   3    1.32    0.11
  -5  -5   3    1.26    0.10
  -5  -5   3    1.27    0.09
   5  -5   3    1.13    0.12
   5  -5   3    1.34    0.13
   5   5   3    1.09    0.08
  -6  -5  -3   18.74    0.75
   6   5  -3   19.41    0.63
  -6  -5   3   18.91    0.63
  -6  -5   3   19.77    0.63
   6   5   3   19.94    0.66
  -6  -5   3   19.40    0.83
   5  -6   3   19.45    0.75
   6   4  -3    1.28    0.11
  -6  -4  -3    1.19    0.12
  -4   6  -3    1.27    0.12
  -6  -4   3    1.30    0.10
  -6  -4   3    1.32    0.09
  -6  -4   3    1.15    0.15
   6   4   3    1.45    0.12
   4  -6   3    1.16    0.12
  -4   6   3    1.35    0.17
   6   3  -3   35.36    1.11
  -3   6  -3   36.44    1.08
  -6  -3  -3   36.07    1.12
   3  -6   3   35.70    1.17
  -6  -3   3   32.28    1.16
  -6  -3   3   36.69    1.09
   6   3   3   36.08    1.11
  -3   6   3   35.83    1.12
  -3   6   3   35.53    1.14
  -6  -3   3   34.38    1.06
   3  -6   3   32.94    1.10
  -2   6  -3    9.56    0.32
  -2   6  -3    9.12    0.38
   6   2  -3    9.02    0.36
  -6  -2  -3    9.77    0.37
   6   2  -3    9.08    0.41
  -2   6   3   10.25    0.43
   6   2   3    8.96    0.36
   2  -6   3    9.63    0.39
  -6  -2   3    9.58    0.35
  -2   6   3    9.20    0.37
  -2   6   3    9.30    0.36
   6   2   3    8.89    0.39
  -6  -2   3    9.06    0.39
  -6  -2   3    8.82    0.31
  -1   6  -3   27.50    0.93
  -1   6  -3   28.42    0.86
  -6  -1  -3   29.41    0.92
   1  -6  -3   27.88    0.94
   6   1  -3   28.18    0.95
  -1   6  -3   28.46    0.85
   6   1  -3   28.09    0.93
  -1   6   3   28.69    0.91
  -6  -1   3   27.97    0.93
  -6  -1   3   29.37    0.86
  -1   6   3   29.13    0.92
   1  -6   3   28.34    0.93
  -1   6   3   28.62    0.93
  -6  -1   3   28.58    0.90
   6   1   3   28.19    0.91
   6   1   3   28.23    0.95
   0  -6  -3    4.56    0.24
   6   0  -3    4.62    0.23
  -6   0  -3    4.64    0.22
   0   6  -3    4.80    0.24
   6   0  -3    4.83    0.24
   0   6   3    4.17    0.21
   6   0   3    4.71    0.24
   0  -6   3    4.41    0.24
   0   6   3    4.51    0.23
  -6   0   3    4.33    0.22
   6   0   3    4.58    0.22
   0   6   3    4.78    0.21
   0  -6   3    4.51    0.24
  -6   0   3    4.55    0.18
  -6   0   3    4.44    0.18
  -6   0   3    4.57    0.21
   1   6  -3   37.10    1.21
  -6   1  -3   37.95    1.13
  -1  -6  -3   39.27    1.21
  -1  -6  -3   40.43    1.19
   6  -1  -3   38.16    1.23
  -1  -6  -3   38.44    1.19
  -6   1  -3   38.90    1.19
   1   6   3   37.79    1.21
   1   6   3   38.74    1.17
  -6   1   3   37.05    1.18
  -1  -6   3   39.21    1.22
  -1  -6   3   38.93    1.23
  -6   1   3   37.28    1.16
  -6   1   3   38.22    1.19
   1   6   3   36.03    1.25
   6  -1   3   38.23    1.21
  -2  -6  -3   10.97    0.42
  -2  -6  -3   11.44    0.43
  -6   2  -3   10.92    0.41
  -6   2  -3   10.27    0.39
   2   6  -3   10.99    0.42
  -2  -6  -3   12.15    0.42
  -6   2   3   11.20    0.43
   6  -2   3   10.97    0.41
  -6   2   3   10.64    0.39
   2   6   3   11.27    0.39
   2   6   3   11.30    0.44
  -2  -6   3   10.98    0.45
   6  -2   3   11.16    0.43
  -2  -6   3   10.54    0.42
   2   6   3   11.00    0.41
   6  -2   3   10.97    0.37
  -6   3  -3   27.88    0.88
  -3  -6  -3   28.23    0.95
   3   6  -3   28.13    0.92
  -3  -6  -3   29.06    0.91
   3   6   3   28.24    0.96
   6  -3   3   26.32    0.94
   6  -3   3   29.27    0.89
  -6   3   3   27.98    0.90
   6  -3   3   29.51    0.91
   3   6   3   28.34    0.88
  -3  -6   3   28.37    0.92
  -3  -6   3   28.20    0.96
   3   6   3   27.54    0.90
  -6   4  -3    1.17    0.11
   6  -4  -3    1.54    0.16
  -4  -6  -3    1.26    0.12
   4   6  -3    1.40    0.14
   6  -4   3    1.17    0.12
   4   6   3    1.28    0.10
  -4  -6   3    1.14    0.11
   4   6   3    1.32    0.10
   6  -4   3    1.07    0.14
  -6   4   3    1.23    0.11
   6  -4   3    1.28    0.11
  -5  -6  -3    7.62    0.33
   5   6  -3    7.80    0.35
   6  -5   3    8.18    0.31
  -5  -6   3    8.38    0.40
   6  -5   3    7.83    0.37
   5   6   3    8.18    0.31
  -5  -6   3    7.36    0.32
   6  -5   3    8.59    0.35
   5   6   3    7.87    0.30
  -5  -6   3    7.44    0.27
   6   6  -3    0.02    0.02
   6   6  -3    0.12    0.05
   6  -6   3    0.07    0.06
  -6   6   3    0.13    0.08
   6  -6   3    0.20    0.08
   6   6   3    0.03    0.05
  -6  -6   3    0.06    0.04
  -6  -6   3    0.10    0.05
  -6  -6   3    0.12    0.07
   6  -7   3    8.87    0.42
  -7  -6   3    8.54    0.33
  -7  -6   3    8.86    0.45
  -7  -6   3    8.99    0.35
   6  -7   3    9.45    0.42
  -6   7   3    9.20    0.44
  -7  -5   3    4.85    0.21
   5  -7   3    5.13    0.30
   5  -7   3    4.90    0.28
  -5   7   3    5.57    0.31
  -7  -5   3    5.53    0.32
  -4   7  -3    8.71    0.33
   4  -7   3    8.48    0.37
  -7  -4   3    8.01    0.40
  -7  -4   3    8.91    0.34
   4  -7   3    9.25    0.40
  -7  -4   3    7.78    0.29
  -3   7  -3    2.78    0.14
   7   3  -3    2.60    0.17
  -7  -3   3    2.47    0.11
  -3   7   3    2.84    0.19
   3  -7   3    2.83    0.20
  -7  -3   3    2.39    0.20
  -7  -3   3    2.59    0.16
   7   2  -3   44.30    1.42
  -2   7  -3   45.13    1.34
  -2   7   3   45.87    1.40
  -7  -2   3   43.10    1.44
   2  -7   3   46.03    1.41
  -7  -2   3   45.54    1.39
  -7  -2   3   44.78    1.32
  -2   7   3   45.32    1.41
  -1   7  -3    0.55    0.05
   7   1  -3    0.24    0.08
   7   1  -3    0.29    0.09
   1  -7  -3    0.27    0.09
  -7  -1   3    0.48    0.09
  -1   7   3    0.50    0.08
   1  -7   3    0.62    0.09
  -7  -1   3    0.43    0.05
  -7  -1   3    0.41    0.05
  -1   7   3    0.45    0.08
   7   0  -3   25.05    0.88
   0  -7  -3   25.41    0.89
   0  -7   3   27.62    0.90
  -7   0   3   25.87    0.86
   0   7   3   27.15    0.85
  -7   0   3   25.14    0.79
   0   7   3   26.28    0.84
   0  -7   3   26.62    0.88
   7   0   3   25.24    0.88
  -7   0   3   25.64    0.80
  -1  -7  -3    0.12    0.05
   7  -1   3    0.08    0.05
  -1  -7   3    0.15    0.06
  -1  -7   3    0.12    0.06
  -7   1   3    0.12    0.04
   1   7   3    0.12    0.05
  -2  -7  -3    4.45    0.24
  -2  -7  -3    4.15    0.21
  -2  -7  -3    4.20    0.23
  -7   2  -3    3.98    0.17
  -2  -7   3    3.78    0.22
   7  -2   3    3.94    0.24
  -7   2   3    4.25    0.19
   2   7   3    4.13    0.19
   2   7   3    3.94    0.24
   7  -2   3    3.99    0.24
  -3  -7  -3    0.52    0.08
  -7   3  -3    0.58    0.07
   3   7   3    0.32    0.06
   7  -3   3    0.53    0.10
   3   7   3    0.45    0.08
  -7   3   3    0.63    0.08
   7  -3   3    0.54    0.08
  -3  -7   3    0.53    0.10
  -4  -7  -3   26.19    0.89
   7  -4  -3   26.19    0.96
  -4  -7   3   27.56    0.96
   4   7   3   26.92    0.88
   7  -4   3   27.18    0.87
   7  -4   3   26.30    0.93
  -7   4   3   27.58    0.89
  -5  -7  -3    0.32    0.08
   7  -5  -3    0.36    0.10
   7  -5   3    0.31    0.10
   5   7   3    0.19    0.06
  -5  -7   3    0.34    0.08
   7  -5   3    0.15    0.05
  -5  -7   3    0.24    0.09
   8   5   3    4.74    0.25
  -4   8  -3    0.33    0.07
   4  -8   3    0.20    0.09
  -4   8   3    0.29    0.09
   8   4   3    0.28    0.08
  -8  -4   3    0.22    0.09
  -3   8  -3    6.91    0.27
  -8  -3   3    6.30    0.35
   8   3   3    6.67    0.32
   3  -8   3    7.30    0.37
  -2   8  -3    0.27    0.05
   2  -8   3    0.22    0.09
  -8  -2   3    0.29    0.09
   8   2   3    0.34    0.09
  -2   8   3    0.27    0.08
   1  -8  -3   42.29    1.42
   8   1  -3   42.90    1.40
   8   1   3   44.31    1.39
  -1   8   3   43.85    1.35
   1  -8   3   42.03    1.41
  -8  -1   3   44.31    1.40
   0  -8  -3    2.25    0.19
   8   0  -3    2.24    0.20
  -8   0   3    2.32    0.11
   8   0   3    2.26    0.18
  -8   0   3    2.17    0.11
   0  -8   3    2.50    0.18
   0   8   3    2.29    0.18
   0  -8   3    2.17    0.18
   8  -1  -3    2.86    0.22
  -1  -8  -3    2.57    0.20
  -1  -8   3    2.85    0.21
  -8   1   3    2.97    0.14
   1   8   3    3.07    0.18
   8  -1   3    2.58    0.20
  -8   2  -3    0.75    0.06
   8  -2  -3    0.62    0.12
  -2  -8  -3    0.59    0.11
  -2  -8  -3    0.78    0.10
  -2  -8   3    0.75    0.12
  -8   2   3    0.76    0.08
  -2  -8   3    0.70    0.12
   8  -2   3    0.74    0.11
   8  -2   3    0.67    0.12
  -3  -8  -3    7.49    0.31
   8  -3  -3    7.59    0.39
  -8   3  -3    6.65    0.27
   8  -3   3    6.39    0.35
   8  -3   3    6.92    0.32
  -3  -8   3    7.06    0.36
  -8   3   3    7.53    0.33
  -3  -8   3    7.10    0.34
  -8   4  -3    0.48    0.07
   8  -4  -3    0.36    0.15
  -4  -8  -3    0.31    0.08
  -4  -8   3    0.50    0.09
  -4  -8   3    0.60    0.12
   8  -4   3    0.42    0.11
   8  -5  -3    6.45    0.38
  -5  -8  -3    6.84    0.39
  -5  -8   3    7.55    0.40
   8  -5   3    6.52    0.37
  -5  -8   3    6.55    0.32
   9   3  -3    0.27    0.07
   9   3   3    1.05    0.21
   9   2  -3   11.18    0.49
   9   2   3   11.41    0.49
   2  -9   3   10.71    0.50
  -9  -2   3   10.94    0.49
   9   1  -3    0.36    0.10
   1  -9   3    0.22    0.09
   9   1   3    0.19    0.09
   9   0  -3    8.95    0.43
   0  -9   3    9.12    0.51
   9   0   3    8.81    0.54
   0   9   3    8.78    0.36
   9  -1  -3    0.42    0.12
  -1  -9   3    0.48    0.10
  -9   1   3    0.45    0.06
   1   9   3    0.63    0.09
   9  -1   3    0.40    0.12
  -1  -9   3    0.59    0.12
   9  -2  -3   10.62    0.49
  -2  -9   3    9.56    0.44
   2   9   3    8.35    0.43
  -9   2   3    9.30    0.36
  -2  -9   3   10.77    0.47
   9  -2   3    9.49    0.45
   9  -3  -3    0.32    0.10
  -3  -9   3    0.37    0.09
  -3  -9   3    0.44    0.11
   9  -3   3    0.51    0.12
   9  -4   3    1.33    0.25
  -4  -9   3    1.40    0.19
  -4  -9   3    1.36    0.16
   0   0  -4  240.39   10.55
   1   0  -4   29.45    0.89
  -1   0  -4   29.12    0.89
   0   1  -4   30.12    0.88
   0  -1  -4   28.99    0.90
   1   0   4   29.82    0.88
   1   0   4   29.22    0.88
   0   1   4   29.17    0.89
   0  -1   4   31.25    0.88
  -1   0   4   29.61    0.89
  -1  -1  -4   30.94    0.94
  -1   1  -4   31.73    0.94
  -1   1  -4   31.69    0.92
   1   1  -4   31.54    0.92
   1   1  -4   30.43    0.94
   1  -1  -4   30.94    0.94
   1   1   4   30.47    0.93
  -1  -1   4   31.73    0.92
  -1  -1   4   31.79    0.94
   1  -1   4   30.09    0.93
   1  -1   4   31.03    0.92
   1  -2  -4  248.43   13.84
   2   1  -4  306.14    9.78
   2   1  -4  244.83    9.43
  -1   2  -4  275.69   15.13
   1  -2   4  275.77   15.30
  -2   0  -4  310.27   18.29
   0  -2  -4  251.45   14.59
   0   2  -4  259.35   13.70
   2   0   4  294.92   16.11
   0   2   4  248.63   14.44
   1   2  -4    4.98    0.20
  -2   1  -4    5.22    0.19
  -2   1  -4    5.25    0.19
  -1  -2  -4    4.71    0.20
  -1  -2   4    4.78    0.16
  -2   1   4    5.18    0.20
   1   2   4    4.98    0.20
  -1  -2   4    5.27    0.17
   2  -1   4    5.35    0.19
  -1  -2   4    4.98    0.20
  -2   3  -4   11.07    0.36
  -3  -2  -4   11.14    0.39
   3   2  -4   10.85    0.36
  -2   3  -4   11.15    0.39
   3   2  -4   11.03    0.37
   2  -3   4   11.34    0.36
   3   2   4   10.92    0.35
  -2   3   4   11.21    0.40
   3   2   4   10.63    0.37
  -3  -2   4   10.68    0.35
  -3  -2   4   10.95    0.41
   3   2   4   10.62    0.40
  -2   3   4   11.08    0.39
   2  -3   4   10.67    0.38
  -2   3   4   11.62    0.40
  -3  -2   4   11.30    0.38
   1  -3  -4   34.78    1.06
  -3  -1  -4   34.89    1.05
   3   1  -4   33.29    1.04
  -1   3  -4   34.40    1.06
  -1   3  -4   34.75    1.01
  -1   3   4   34.28    1.07
  -3  -1   4   34.46    1.07
   3   1   4   33.03    1.04
   3   1   4   35.31    1.01
  -3  -1   4   34.14    1.03
   1  -3   4   36.06    1.02
  -1   3   4   34.15    1.02
  -1   3   4   35.04    1.06
   1  -3   4   32.82    1.05
  -3  -1   4   36.08    1.04
   0   3  -4    0.88    0.08
   0  -3  -4    0.93    0.08
   0   3  -4    1.04    0.05
   0   3   4    0.99    0.08
   0  -3   4    0.90    0.08
   0  -3   4    0.93    0.04
   0   3   4    1.12    0.08
   0   3   4    1.10    0.07
  -1  -3  -4   40.48    1.22
   3  -1  -4   39.61    1.22
   1   3  -4   40.26    1.22
  -3   1  -4   41.62    1.21
  -3   1  -4   39.42    1.19
   3  -1   4   39.78    1.19
  -1  -3   4   39.29    1.21
   1   3   4   39.31    1.21
   3  -1   4   38.54    1.20
   1   3   4   39.39    1.21
  -3   1   4   42.59    1.20
  -3   1   4   41.29    1.22
   2   3  -4    3.38    0.16
  -2  -3  -4    3.58    0.16
  -3   2  -4    3.37    0.15
  -3   2  -4    3.43    0.15
   3  -2   4    3.33    0.15
  -3   2   4    3.57    0.17
  -2  -3   4    3.52    0.11
  -3   2   4    3.36    0.17
  -3   2   4    3.44    0.16
  -2  -3   4    3.76    0.16
   2   3   4    3.60    0.17
  -2  -3   4    3.57    0.12
   3  -2   4    3.24    0.15
   2   3   4    3.48    0.15
   2   3   4    3.31    0.15
  -2  -3   4    3.42    0.18
  -3   2   4    3.58    0.13
  -3  -3  -4   47.41    1.41
  -3   3  -4   47.76    1.40
  -3   3  -4   47.15    1.39
   3   3  -4   46.09    1.40
   3   3  -4   45.30    1.36
  -3   3   4   47.80    1.42
  -3  -3   4   46.60    1.36
   3   3   4   46.30    1.37
  -3  -3   4   47.00    1.45
   3   3   4   44.51    1.39
   3   3   4   45.77    1.43
  -3   3   4   46.19    1.42
  -3  -3   4   46.56    1.40
   3  -3   4   46.12    1.40
   3  -3   4   47.22    1.39
  -3   3   4   45.75    1.43
  -3   4  -4   30.83    0.97
   4   3  -4   30.37    0.94
  -4  -3  -4   31.64    0.97
  -3   4  -4   31.56    0.94
   4   3  -4   30.36    0.95
  -4  -3   4   31.70    0.95
   4   3   4   31.01    0.92
  -3   4   4   31.21    0.98
  -3   4   4   30.31    0.99
  -4  -3   4   28.83    0.92
   4   3   4   30.05    0.95
  -3   4   4   31.45    0.98
   3  -4   4   29.92    0.97
  -4  -3   4   31.45    1.01
   3  -4   4   32.43    0.96
   4   3   4   30.68    1.00
   4   2  -4  111.71    3.38
  -2   4  -4  117.15    3.41
  -2   4  -4  118.35    3.36
  -4  -2  -4  116.96    3.40
   2  -4   4  113.76    3.41
   4   2   4  113.65    3.39
  -4  -2   4  116.07    3.37
  -2   4   4  117.29    3.41
   2  -4   4  121.26    3.37
  -4  -2   4  119.71    3.43
   4   2   4  115.24    3.43
   4   2   4  116.86    3.34
  -2   4   4  113.63    3.41
  -2   4   4  114.62    3.41
   4   1  -4    0.22    0.05
  -1   4  -4    0.18    0.04
  -1   4  -4    0.26    0.03
  -4  -1  -4    0.20    0.05
   4   1   4    0.27    0.03
   1  -4   4    0.17    0.04
  -1   4   4    0.18    0.05
  -4  -1   4    0.26    0.04
  -1   4   4    0.21    0.05
   4   1   4    0.18    0.04
   1  -4   4    0.22    0.03
   4   1   4    0.20    0.05
  -1   4   4    0.17    0.03
  -4  -1   4    0.19    0.05
   4   0  -4  157.91    4.76
   0  -4  -4  165.32    4.76
   4   0   4  168.43    4.70
   4  -1  -4   50.39    1.59
  -4   1  -4   52.04    1.54
   1   4  -4   50.92    1.58
  -1  -4  -4   53.43    1.58
  -4   1  -4   55.05    1.57
  -1  -4   4   51.81    1.61
   1   4   4   50.49    1.56
  -4   1   4   53.78    1.55
   4  -1   4   52.52    1.53
   1   4   4   52.12    1.57
  -4   1   4   53.00    1.57
   4  -1   4   53.22    1.57
   1   4   4   50.54    1.57
  -1  -4   4   52.32    1.58
  -4   3  -4   13.22    0.44
  -3  -4  -4   12.67    0.45
  -4   3  -4   12.64    0.44
   3   4  -4   12.31    0.44
  -3  -4   4   12.48    0.38
   3   4   4   12.25    0.43
  -4   3   4   12.66    0.46
   4  -3   4   12.58    0.44
   3   4   4   12.56    0.42
  -4   3   4   13.04    0.45
   4  -3   4   12.47    0.44
  -3  -4   4   13.19    0.49
  -3  -4   4   12.48    0.44
   3   4   4   12.39    0.47
  -4   4  -4    7.02    0.27
   4   4  -4    6.73    0.27
   4   4  -4    6.59    0.24
  -4   4  -4    6.98    0.28
  -4  -4  -4    7.44    0.30
   4   4   4    6.89    0.32
  -4  -4   4    6.97    0.32
   4  -4   4    6.87    0.29
   4   4   4    7.24    0.27
   4  -4   4    6.85    0.29
  -4   4   4    6.79    0.29
   4   4   4    6.92    0.25
  -4   4   4    6.64    0.31
  -4  -4   4    6.61    0.27
  -4   4   4    6.50    0.29
  -4  -4   4    7.07    0.24
   5   4  -4    8.42    0.32
   5   4  -4    8.58    0.34
  -4   5  -4    9.05    0.33
  -4   5  -4    8.53    0.35
  -5  -4  -4    8.85    0.36
   5   4   4    8.43    0.33
  -4   5   4    9.06    0.36
  -5  -4   4    8.09    0.30
  -4   5   4    8.88    0.36
   4  -5   4    8.83    0.36
   4  -5   4    8.50    0.35
  -5  -4   4    8.40    0.32
  -4   5   4    8.74    0.38
   5   4   4    8.67    0.29
  -5  -4   4    8.49    0.50
  -3   5  -4    1.44    0.11
   5   3  -4    0.86    0.09
  -5  -3  -4    1.00    0.12
  -3   5  -4    1.03    0.08
  -5  -3   4    1.14    0.13
  -3   5   4    1.20    0.13
  -3   5   4    1.13    0.11
  -5  -3   4    1.08    0.08
   3  -5   4    0.95    0.11
   5   3   4    0.96    0.10
  -3   5   4    1.00    0.11
  -5  -3   4    1.06    0.08
   3  -5   4    1.00    0.09
   5   2  -4    2.93    0.16
  -5  -2  -4    3.01    0.17
  -2   5  -4    3.08    0.14
  -2   5  -4    3.91    0.27
  -5  -2   4    3.06    0.15
   5   2   4    2.99    0.16
   5   2   4    2.85    0.23
   2  -5   4    2.87    0.14
  -2   5   4    3.20    0.19
  -2   5   4    3.32    0.18
   2  -5   4    3.13    0.18
  -5  -2   4    2.94    0.18
  -2   5   4    3.05    0.18
  -5  -2   4    2.77    0.14
  -5  -1  -4    3.87    0.19
   5   1  -4    3.41    0.18
  -1   5  -4    3.56    0.13
  -1   5  -4    3.67    0.19
  -1   5   4    3.55    0.19
  -1   5   4    3.36    0.18
  -5  -1   4    3.95    0.20
  -1   5   4    3.65    0.19
   1  -5   4    3.59    0.14
  -1   5   4    3.08    0.15
  -5  -1   4    3.71    0.17
   1  -5   4    3.71    0.19
   5   1   4    3.55    0.19
   5   1   4    3.56    0.18
  -5  -1   4    3.55    0.16
   0   5  -4   28.16    0.92
   5   0  -4   27.61    0.92
  -5   0  -4   28.71    0.91
   0  -5  -4   29.63    0.92
   0   5   4   27.45    0.91
   5   0   4   28.91    0.91
   5   0   4   28.40    0.93
   0   5   4   29.23    0.91
   0   5   4   29.11    0.92
  -5   0   4   28.52    0.90
  -5   0   4   29.30    0.91
   0  -5   4   28.86    0.93
   5  -1  -4   89.90    2.71
  -1  -5  -4   93.46    2.70
  -5   1  -4   92.22    2.68
  -5   1  -4   91.08    2.64
   1   5  -4   88.67    2.70
  -5   1   4   90.01    2.67
   5  -1   4   93.49    2.70
   1   5   4   90.79    2.69
  -5   1   4   92.50    2.69
  -1  -5   4   91.87    2.70
  -1  -5   4   91.03    2.73
   1   5   4   91.25    2.69
   5  -1   4   92.90    2.64
   5  -1   4   89.75    2.69
   1   5   4   89.00    2.67
  -5   1   4   86.99    2.66
   2   5  -4    0.56    0.08
   5  -2  -4    0.37    0.08
  -5   2  -4    0.43    0.07
  -5   2  -4    0.46    0.06
  -2  -5  -4    0.65    0.08
   2   5   4    0.64    0.08
   5  -2   4    0.37    0.05
   2   5   4    0.51    0.08
   5  -2   4    0.40    0.07
  -5   2   4    0.46    0.07
  -2  -5   4    0.65    0.10
  -5   2   4    0.47    0.09
  -2  -5   4    0.50    0.07
  -5   2   4    0.42    0.05
   3   5  -4    0.60    0.08
  -5   3  -4    0.39    0.07
  -5   3  -4    0.60    0.07
   5  -3  -4    0.41    0.08
  -3  -5  -4    0.37    0.07
  -3  -5   4    0.41    0.08
   5  -3   4    0.42    0.08
  -5   3   4    0.51    0.07
   3   5   4    0.31    0.06
   5  -3   4    0.38    0.06
  -3  -5   4    0.27    0.06
   3   5   4    0.53    0.07
  -4  -5  -4    0.95    0.10
  -5   4  -4    1.16    0.10
   4   5  -4    0.93    0.06
   4   5  -4    0.99    0.10
  -5   4  -4    0.96    0.09
   4   5   4    1.04    0.08
  -4  -5   4    1.04    0.10
   5  -4   4    1.02    0.10
   5  -4   4    0.84    0.11
  -5   4   4    0.97    0.10
  -5   4   4    0.66    0.11
   4   5   4    0.98    0.09
   4   5   4    1.12    0.14
  -4  -5   4    0.88    0.06
  -5  -5  -4   20.87    0.71
  -5   5  -4   21.00    0.68
   5   5  -4   20.07    0.68
  -5   5  -4   20.53    0.70
   5   5   4   20.61    0.65
   5  -5   4   21.44    0.71
  -5  -5   4   19.63    0.64
   5  -5   4   19.49    0.71
  -5  -5   4   20.25    0.68
   5   5   4   20.91    0.68
  -6  -5   4    4.09    0.26
   5  -6   4    3.52    0.26
  -5   6   4    4.16    0.26
  -6  -5   4    3.95    0.19
  -6  -5   4    4.15    0.18
   6   4  -4   52.88    1.77
  -4   6  -4   60.13    1.77
  -6  -4   4   62.46    1.87
  -6  -4   4   64.38    1.77
   4  -6   4   60.32    1.81
   6   4   4   53.47    1.79
  -6  -4   4   59.43    1.76
  -6  -3  -4    0.60    0.10
  -3   6  -4    0.62    0.07
   6   3  -4    0.52    0.08
   3  -6   4    0.38    0.08
  -6  -3   4    0.60    0.08
   6   3   4    0.61    0.09
  -6  -3   4    0.63    0.07
  -6  -3   4    0.67    0.14
  -3   6   4    0.63    0.09
   3  -6   4    0.65    0.08
  -3   6   4    0.50    0.09
   6   2  -4   11.23    0.43
  -2   6  -4   11.65    0.37
  -6  -2  -4   12.21    0.44
   6   2   4   11.15    0.42
   2  -6   4   10.95    0.39
  -2   6   4   10.98    0.44
  -2   6   4   11.24    0.48
  -6  -2   4   11.70    0.40
   2  -6   4   11.10    0.45
  -6  -2   4   10.89    0.45
  -6  -2   4   10.88    0.38
  -1   6  -4    2.88    0.18
   6   1  -4    2.63    0.17
  -1   6  -4    2.78    0.12
  -6  -1  -4    3.05    0.18
  -1   6  -4    2.94    0.11
  -6  -1   4    2.97    0.16
   6   1   4    2.92    0.17
  -1   6   4    3.06    0.18
  -1   6   4    3.02    0.18
  -1   6   4    3.27    0.18
  -6  -1   4    2.70    0.18
   6   1   4    2.63    0.18
  -6  -1   4    2.92    0.14
   0  -6  -4   86.15    2.48
   0   6  -4   80.32    2.48
   6   0  -4   82.21    2.49
  -6   0   4   84.42    2.46
   0   6   4   83.09    2.48
   0  -6   4   82.80    2.49
   0  -6   4   83.53    2.50
  -6   0   4   81.06    2.47
   0   6   4   81.79    2.45
   6   0   4   80.76    2.50
   0   6   4   83.58    2.46
   6  -1  -4    1.68    0.15
  -6   1  -4    1.54    0.08
   1   6  -4    1.44    0.13
  -6   1  -4    1.67    0.13
  -1  -6  -4    1.57    0.13
   6  -1   4    1.60    0.08
   1   6   4    1.60    0.12
  -1  -6   4    1.63    0.14
   1   6   4    1.66    0.13
   1   6   4    1.73    0.13
  -1  -6   4    1.73    0.15
  -6   1   4    1.55    0.10
  -6   1   4    1.66    0.12
  -6   1   4    1.58    0.11
   6  -1   4    1.59    0.13
  -6   2  -4   24.38    0.80
  -2  -6  -4   25.53    0.84
   2   6  -4   24.39    0.84
   6  -2   4   25.54    0.84
  -6   2   4   26.71    0.82
  -2  -6   4   24.43    0.84
   2   6   4   25.60    0.81
   2   6   4   25.16    0.86
   6  -2   4   25.65    0.79
   6  -2   4   25.65    0.84
  -2  -6   4   26.13    0.88
  -3  -6  -4   11.08    0.45
   3   6  -4   12.20    0.46
  -6   3  -4   11.77    0.42
  -3  -6   4   12.26    0.47
   3   6   4   12.23    0.44
   6  -3   4   12.88    0.43
  -6   3   4   11.91    0.44
   3   6   4   12.42    0.49
   3   6   4   12.04    0.43
   6  -3   4   12.75    0.45
  -6   4  -4   77.27    2.40
  -4  -6  -4   79.63    2.43
   4   6  -4   80.83    2.42
   6  -4   4   85.67    2.42
   4   6   4   79.84    2.39
   6  -4   4   79.47    2.45
  -6   4   4   85.05    2.43
  -4  -6   4   77.08    2.42
   4   6   4   81.31    2.40
   5   6  -4    8.67    0.36
  -5  -6  -4    9.45    0.39
   5   6   4    9.03    0.35
   5   6   4    9.00    0.33
  -5  -6   4    8.49    0.36
  -6   5   4    9.07    0.42
   6  -5   4    9.04    0.40
  -5  -6   4    8.54    0.29
   6  -5   4    9.53    0.38
  -5  -6   4    9.03    0.43
   6   6  -4    8.98    0.36
  -6  -6   4    8.81    0.32
  -6  -6   4    8.58    0.35
  -6  -6   4    9.16    0.44
   6  -6   4    8.72    0.41
  -6   6   4    9.09    0.43
   6  -6   4    9.41    0.40
   6  -7   4    0.22    0.08
  -6   7   4    0.28    0.11
  -7  -6   4    0.18    0.09
   6  -7   4    0.32    0.10
  -7  -6   4    0.19    0.05
  -7  -5   4    1.43    0.17
   7   5   4    1.32    0.13
   5  -7   4    1.47    0.16
   5  -7   4    1.12    0.14
  -7  -5   4    1.24    0.10
  -7  -5   4    1.17    0.11
  -5   7   4    1.40    0.16
  -4   7  -4    0.94    0.10
   4  -7   4    0.79    0.12
  -7  -4   4    1.34    0.11
   7   4   4    1.11    0.13
  -7  -4   4    1.16    0.09
  -7  -4   4    1.31    0.16
   4  -7   4    1.18    0.13
  -4   7   4    1.28    0.15
   7   3  -4    7.51    0.33
  -3   7  -4    7.44    0.28
  -7  -3   4    7.29    0.30
   3  -7   4    7.76    0.36
  -7  -3   4    6.92    0.35
  -7  -3   4    6.93    0.26
   7   2  -4   21.08    0.75
  -2   7  -4   22.15    0.67
  -2   7   4   21.11    0.74
   2  -7   4   22.41    0.76
  -2   7   4   22.25    0.74
  -7  -2   4   21.92    0.71
  -7  -2   4   20.28    0.67
  -7  -2   4   20.47    0.76
   7   1  -4   14.61    0.55
  -1   7  -4   14.29    0.44
  -1   7   4   13.93    0.53
   1  -7   4   14.98    0.56
  -7  -1   4   14.68    0.48
  -7  -1   4   14.32    0.55
  -1   7   4   14.97    0.54
   0  -7   4    1.51    0.15
  -7   0   4    1.41    0.10
  -7   0   4    1.61    0.10
   0   7   4    1.54    0.14
   0   7   4    1.54    0.13
  -7   0   4    1.40    0.13
   0  -7   4    1.48    0.15
  -1  -7  -4    1.36    0.12
   7  -1   4    1.34    0.13
   1   7   4    1.31    0.11
  -7   1   4    1.53    0.10
   1   7   4    1.23    0.13
  -7   1   4    1.31    0.11
  -1  -7   4    1.40    0.14
  -1  -7   4    1.50    0.15
  -7   2  -4    4.07    0.21
  -2  -7  -4    5.02    0.25
   7  -2  -4    5.26    0.30
   7  -2   4    4.96    0.25
  -2  -7   4    4.91    0.26
   7  -2   4    5.16    0.27
   2   7   4    4.82    0.26
   2   7   4    4.81    0.22
  -7   2   4    5.24    0.22
  -7   3  -4   17.61    0.61
  -3  -7   4   19.16    0.72
   7  -3   4   18.53    0.68
   3   7   4   18.46    0.62
   7  -3   4   19.36    0.66
  -7   3   4   18.82    0.64
  -3  -7   4   18.98    0.67
   3   7   4   17.67    0.65
  -7   4  -4    0.02    0.05
  -4  -7  -4    0.04    0.06
   7  -4  -4    0.10    0.08
   7  -4   4    0.13    0.05
  -4  -7   4    0.09    0.05
   4   7   4   -0.05    0.04
  -4  -7   4    0.05    0.08
   7  -4   4   -0.02    0.07
   7  -4   4   -0.04    0.02
   4   7   4    0.00    0.02
   5   7   4    5.45    0.25
   7  -5   4    5.57    0.31
  -5  -7   4    5.27    0.27
   7  -5   4    6.01    0.26
  -5  -7   4    5.62    0.33
  -7   5   4    5.48    0.33
   7  -6   4    3.55    0.25
  -7   6   4    3.80    0.28
  -6  -7   4    3.54    0.21
  -6  -7   4    3.53    0.27
  -8  -5   4    5.29    0.35
   8   5   4    6.71    0.32
   5  -8   4    6.68    0.36
  -8  -5   4    6.33    0.25
  -5   8   4    6.53    0.35
  -4   8  -4    5.70    0.25
  -8  -4   4    5.09    0.20
  -4   8   4    5.68    0.32
   8   4   4    6.08    0.30
   4  -8   4    5.75    0.33
  -8  -4   4    5.52    0.33
  -3   8  -4    1.81    0.12
   3  -8   4    1.76    0.18
  -8  -3   4    1.70    0.18
  -3   8   4    2.11    0.18
  -8  -3   4    1.68    0.09
   8   3   4    1.83    0.17
   2  -8   4   42.93    1.37
  -8  -2   4   39.84    1.21
   8   2   4   43.36    1.33
  -8  -2   4   39.52    1.35
  -8  -2   4   39.93    1.21
   8   1  -4    0.36    0.10
  -8  -1   4    0.34    0.09
   1  -8   4    0.30    0.09
  -8  -1   4    0.38    0.05
  -1   8   4    0.27    0.08
  -8  -1   4    0.36    0.05
   1  -8   4    0.23    0.07
   8   1   4    0.45    0.10
   8   0  -4   14.31    0.57
  -8   0   4   13.82    0.53
   0   8   4   14.35    0.53
  -8   0   4   13.61    0.46
   8   0   4   14.43    0.55
  -8   0   4   13.54    0.55
   0  -8   4   13.94    0.57
   8  -1  -4    0.26    0.09
  -8   1   4    0.20    0.05
   1   8   4    0.45    0.08
  -1  -8   4    0.22    0.08
   8  -1   4    0.28    0.08
  -8   2  -4   12.83    0.41
  -2  -8  -4   12.84    0.49
   8  -2  -4   12.97    0.55
  -8   2   4   12.57    0.45
  -2  -8   4   13.17    0.54
   8  -2   4   12.16    0.52
  -2  -8   4   12.04    0.51
  -8   3  -4    5.12    0.22
  -3  -8  -4    5.15    0.26
   8  -3  -4    5.41    0.32
  -3  -8   4    5.53    0.32
   8  -3   4    4.86    0.29
  -3  -8   4    5.15    0.29
  -8   3   4    5.15    0.25
   8  -4  -4   10.83    0.53
  -8   4  -4   11.20    0.43
   8  -4   4   12.17    0.46
  -4  -8   4   12.56    0.54
   8  -4   4   11.66    0.52
  -4  -8   4   11.41    0.48
  -5  -8   4    1.71    0.21
  -5  -8   4    1.42    0.15
   8  -5   4    1.74    0.20
  -8   5   4    1.18    0.18
   9   2  -4    0.80    0.13
  -9  -2   4    0.80    0.13
   2  -9   4    0.74    0.14
   9   2   4    0.79    0.14
   9   1  -4    3.91    0.27
  -9  -1   4    3.80    0.25
   1  -9   4    3.19    0.25
   9   1   4    3.84    0.27
   9   0  -4    4.94    0.30
  -9   0   4    4.42    0.18
   0  -9   4    4.45    0.31
  -9   0   4    4.60    0.18
   9   0   4    4.21    0.28
  -9   1   4    5.01    0.21
  -9   1   4    4.84    0.21
   9  -1   4    4.84    0.29
  -1  -9   4    5.38    0.31
   9  -2  -4   -0.01    0.08
   2   9   4   -0.07    0.03
   9  -2   4    0.02    0.07
  -2  -9   4    0.02    0.07
   2   9   4    0.12    0.10
  -2  -9   4    0.07    0.08
   9  -3  -4    0.51    0.14
  -3  -9   4    0.37    0.14
  -3  -9   4    0.36    0.11
   9  -3   4    0.39    0.10
   0   0   5    0.11    0.03
   0   1  -5  151.27    9.54
  -1   0   5  145.80    7.80
   1   0   5  139.68   10.19
   0   1   5  139.36    9.48
   1   1  -5  101.69    2.95
  -1  -1  -5  100.86    2.97
   1  -1  -5  103.03    2.98
  -1  -1   5  105.31    2.95
   1   1   5   99.51    2.96
  -1   1   5  101.80    2.98
   2   1  -5  261.48    9.56
   1  -2  -5  224.81   13.39
   2   1   5  272.66   16.32
   1  -2   5  212.39   14.23
  -2   0  -5   48.40    1.47
   0   2  -5   49.03    1.42
   0   2  -5   49.50    1.46
   0  -2   5   49.97    1.42
   0   2   5   47.97    1.46
  -2   0   5   49.95    1.46
  -2   0   5   48.19    1.45
   2   0   5   47.49    1.44
   0  -2   5   47.36    1.45
   2   0   5   48.84    1.44
   1   2  -5   86.71    2.50
  -2   1  -5   87.06    2.52
  -1  -2  -5   89.81    2.54
   2  -1   5   83.82    2.52
   1   2   5   84.85    2.56
   2  -1   5   84.67    2.51
  -1  -2   5   89.96    2.49
  -2   1   5   84.45    2.54
   2   2  -5   13.04    0.44
  -2  -2  -5   13.42    0.45
  -2   2  -5   13.84    0.44
  -2   2  -5   13.04    0.42
   2  -2   5   12.80    0.42
  -2  -2   5   12.29    0.40
  -2   2   5   13.06    0.45
   2   2   5   12.48    0.43
  -2   2   5   12.73    0.45
  -2  -2   5   13.15    0.41
   2  -2   5   12.37    0.43
  -3  -2  -5  129.62    3.73
  -2   3   5  129.34    3.75
   2  -3   5  124.75    3.73
   3   2   5  131.66    3.75
  -2   3   5  127.21    3.75
  -3  -2   5  131.23    3.71
   3   2   5  124.76    3.72
  -3  -2   5  124.44    3.76
   1  -3  -5    3.30    0.17
  -3  -1  -5    3.32    0.16
  -1   3  -5    3.31    0.16
  -1   3  -5    3.23    0.13
  -3  -1   5    3.34    0.14
   1  -3   5    2.98    0.16
  -1   3   5    3.39    0.16
   3   1   5    3.47    0.15
   1  -3   5    3.32    0.13
   3   1   5    3.46    0.13
  -1   3   5    3.05    0.16
  -3  -1   5    3.38    0.16
  -3  -1   5    3.45    0.17
  -3  -1   5    3.36    0.16
   0   3  -5  132.65    3.69
   0  -3  -5  132.18    3.75
   0   3   5  130.11    3.74
  -3   0   5  120.04    3.72
  -3   0   5  126.64    3.78
  -1  -3  -5   31.48    0.95
  -3   1  -5   28.49    0.92
   1   3  -5   30.45    0.94
  -3   1  -5   30.85    0.93
  -3   1   5   30.83    0.95
  -3   1   5   30.04    0.94
  -1  -3   5   29.89    0.87
  -3   1   5   31.62    0.93
   3  -1   5   30.70    0.92
   1   3   5   29.58    0.93
   1   3   5   28.46    0.93
  -1  -3   5   30.10    0.94
   3  -1   5   29.74    0.92
   1   3   5   31.38    0.94
  -2  -3  -5   91.47    2.64
  -3   2  -5   86.61    2.61
   2   3  -5   87.33    2.63
  -3   2  -5   90.78    2.61
  -3   2   5   92.36    2.59
  -3   2   5   90.99    2.64
   3  -2   5   87.74    2.61
  -2  -3   5   86.40    2.57
   3  -2   5   87.67    2.64
   2   3   5   90.64    2.64
  -2  -3   5   89.13    2.63
  -2  -3   5   92.64    2.57
   2   3   5   89.32    2.62
   2   3   5   86.85    2.62
  -3   2   5   89.36    2.65
  -3   3  -5    0.84    0.08
   3   3  -5    0.88    0.08
  -3  -3  -5    1.02    0.09
  -3   3  -5    0.96    0.08
  -3  -3   5    0.92    0.06
   3  -3   5    0.75    0.07
   3   3   5    1.01    0.09
   3  -3   5    0.62    0.08
  -3   3   5    0.87    0.09
  -3  -3   5    0.94    0.11
  -3  -3   5    0.88    0.05
  -3  -3   5    0.89    0.08
   3   3   5    0.98    0.07
  -3   3   5    0.73    0.09
   3   3   5    0.94    0.10
  -4  -3  -5   16.13    0.55
  -3   4  -5   15.01    0.53
   4   3  -5   14.94    0.50
  -3   4  -5   15.76    0.51
  -3   4   5   15.35    0.55
  -4  -3   5   15.74    0.52
  -3   4   5   15.70    0.55
   4   3   5   14.67    0.52
   3  -4   5   15.23    0.54
   3  -4   5   15.12    0.51
  -4  -3   5   15.33    0.49
   4   3   5   16.53    0.61
  -3   4   5   15.47    0.56
   4   3   5   15.53    0.49
  -4  -3   5   15.63    0.57
  -2   4  -5    3.18    0.17
  -4  -2  -5    3.11    0.17
  -2   4  -5    3.39    0.14
   4   2  -5    2.91    0.17
   4   2   5    3.27    0.13
   4   2   5    3.40    0.16
  -2   4   5    3.12    0.18
  -2   4   5    3.27    0.18
   4   2   5    3.39    0.13
  -4  -2   5    3.48    0.16
   2  -4   5    3.18    0.17
   4   2   5    3.37    0.19
   2  -4   5    3.21    0.14
  -4  -2   5    3.19    0.14
  -2   4   5    3.22    0.18
  -4  -2   5    3.39    0.19
   1  -4  -5   36.31    1.11
   4   1  -5   33.97    1.09
  -1   4  -5   35.06    1.04
  -1   4  -5   34.94    1.10
  -4  -1  -5   35.29    1.09
   1  -4   5   35.68    1.10
   4   1   5   34.00    1.08
   4   1   5   35.74    1.11
   1  -4   5   36.70    1.04
  -4  -1   5   33.73    1.11
  -1   4   5   34.43    1.10
   4   1   5   35.70    1.04
  -1   4   5   35.47    1.10
  -1   4   5   33.77    1.05
  -4  -1   5   36.28    1.07
  -4  -1   5   36.00    1.11
  -4   0  -5    4.30    0.19
   4   0  -5    3.84    0.19
   0  -4  -5    4.22    0.20
   0   4  -5    4.00    0.19
  -4   0   5    4.17    0.20
   0   4   5    4.12    0.20
  -4   0   5    3.83    0.18
   0   4   5    4.08    0.20
   0   4   5    3.98    0.17
   0  -4   5    3.92    0.20
   4   0   5    4.09    0.15
   4   0   5    4.23    0.19
  -1  -4  -5  209.31    6.07
  -4   2  -5   35.77    1.08
   2   4  -5   34.31    1.09
  -2  -4  -5   35.97    1.10
  -4   2  -5   34.33    1.06
   2   4   5   34.38    1.07
  -4   2   5   35.22    1.11
   2   4   5   35.42    1.10
   2   4   5   34.61    1.07
  -2  -4   5   34.85    1.13
   4  -2   5   35.09    1.08
  -4   2   5   36.30    1.09
  -4   2   5   35.91    1.10
  -4   2   5   30.47    1.04
  -2  -4   5   35.25    1.09
   3   4  -5    7.88    0.31
  -4   3  -5    8.34    0.31
  -3  -4  -5    8.10    0.33
  -4   3  -5    8.09    0.30
  -3  -4   5    7.94    0.25
   4  -3   5    7.67    0.31
  -4   3   5    8.40    0.32
  -4   3   5    8.08    0.34
  -3  -4   5    8.31    0.25
   4  -3   5    7.91    0.31
   3   4   5    8.02    0.30
  -3  -4   5    8.16    0.32
   3   4   5    7.59    0.30
  -3  -4   5    8.08    0.36
   3   4   5    8.02    0.34
  -4  -4  -5    5.74    0.26
  -4   4  -5    5.83    0.24
   4   4  -5    5.67    0.24
  -4   4  -5    5.61    0.25
  -4   4   5    6.07    0.27
  -4  -4   5    5.47    0.29
   4  -4   5    6.01    0.26
  -4   4   5    5.50    0.28
   4   4   5    5.84    0.22
   4   4   5    5.39    0.28
  -4  -4   5    5.26    0.24
   4  -4   5    5.67    0.25
  -4   4   5    5.78    0.27
   4   4   5    5.84    0.24
  -4  -4   5    5.38    0.20
  -5  -4  -5   26.12    0.84
  -4   5  -5   24.97    0.80
  -4   5  -5   24.13    0.83
   5   4   5   25.29    0.76
   5   4   5   24.75    0.81
  -5  -4   5   23.46    0.80
   4  -5   5   25.56    0.84
  -5  -4   5   24.65    0.77
  -5  -4   5   25.87    0.89
   4  -5   5   24.69    0.82
  -4   5   5   26.41    1.06
   5   3  -5    0.23    0.05
  -3   5  -5    0.34    0.05
  -3   5  -5    0.19    0.05
  -3   5   5    0.34    0.07
   5   3   5    0.29    0.04
  -5  -3   5    0.27    0.05
   3  -5   5    0.28    0.06
  -3   5   5    0.22    0.07
  -3   5   5    0.18    0.06
  -5  -3   5    0.20    0.05
   3  -5   5    0.25    0.06
  -5  -3   5    0.24    0.07
   5   3   5    0.24    0.07
   5   3   5    0.21    0.06
  -5  -2  -5    0.39    0.07
  -2   5  -5    0.53    0.06
  -2   5  -5    0.62    0.08
   5   2  -5    0.46    0.07
   2  -5   5    0.43    0.06
  -5  -2   5    0.64    0.07
  -2   5   5    0.62    0.09
   5   2   5    0.80    0.09
   2  -5   5    0.34    0.07
  -5  -2   5    0.62    0.09
  -2   5   5    0.59    0.08
  -2   5   5    0.52    0.08
  -5  -2   5    0.56    0.07
  -1   5  -5    1.20    0.13
   5   1  -5    1.24    0.11
  -1   5  -5    1.39    0.07
  -5  -1   5    1.57    0.13
   5   1   5    1.39    0.13
  -5  -1   5    1.42    0.10
  -5  -1   5    1.44    0.10
  -1   5   5    1.50    0.12
   5   1   5    1.40    0.11
  -1   5   5    1.45    0.18
  -1   5   5    1.48    0.09
   1  -5   5    1.31    0.07
   1  -5   5    1.49    0.12
   0   5  -5   80.60    2.26
   5   0  -5   69.62    2.16
   0  -5  -5   72.67    2.17
   5   0   5   71.04    2.08
  -5   0   5   73.22    2.15
  -5   0   5   72.46    2.14
   5   0   5   69.52    2.14
   0   5   5   67.58    2.13
   5   0   5   70.95    2.17
   0  -5   5   72.42    2.17
   0   5   5   71.95    2.16
   0   5   5   71.96    2.15
  -1  -5  -5    0.10    0.05
   1   5  -5    0.10    0.04
  -5   1  -5    0.15    0.03
   5  -1  -5    0.11    0.05
  -1  -5   5    0.18    0.05
   1   5   5    0.03    0.04
  -5   1   5    0.09    0.04
   1   5   5    0.18    0.05
   5  -1   5    0.09    0.05
  -1  -5   5    0.08    0.05
   5  -1   5    0.15    0.03
   1   5   5    0.08    0.04
   2   5  -5   71.37    2.21
   5  -2  -5   73.82    2.24
  -5   2  -5   74.52    2.21
  -2  -5  -5   75.06    2.22
  -5   2  -5   66.69    2.17
  -5   2   5   73.92    2.22
  -5   2   5   72.29    2.16
  -5   2   5   75.89    2.21
   2   5   5   73.79    2.20
   2   5   5   74.21    2.20
  -2  -5   5   74.04    2.22
   2   5   5   74.32    2.23
   5  -2   5   78.28    2.21
  -2  -5   5   75.51    2.27
   5  -2   5   74.17    2.21
  -5   3  -5   25.24    0.81
  -5   3  -5   25.37    0.80
   3   5  -5   24.97    0.83
  -3  -5  -5   25.16    0.84
  -3  -5   5   25.83    0.88
   5  -3   5   25.77    0.81
  -5   3   5   25.26    0.84
   5  -3   5   24.96    0.83
   3   5   5   25.23    0.81
   3   5   5   25.23    0.81
   3   5   5   26.03    0.86
  -3  -5   5   23.80    0.82
  -5   3   5   25.30    0.83
  -5   4  -5    6.44    0.28
   4   5  -5    6.48    0.28
  -4  -5  -5    6.84    0.30
  -5   4  -5    6.67    0.28
   5  -4   5    6.31    0.29
  -5   4   5    6.61    0.29
  -4  -5   5    6.30    0.28
   5  -4   5    6.53    0.28
   4   5   5    6.81    0.26
   4   5   5    6.34    0.27
   5   5  -5    1.67    0.13
  -5   5  -5    1.70    0.13
   5  -5   5    1.65    0.15
   5  -5   5    1.85    0.15
   5   5   5    1.68    0.10
   5   5   5    1.77    0.13
  -5  -5   5    1.66    0.09
  -5  -5   5    1.63    0.13
  -5   6   5   19.36    0.74
  -6  -5   5   18.55    0.65
  -6  -5   5   20.17    0.75
  -6  -5   5   19.34    0.62
   5  -6   5   20.26    0.79
  -4   6  -5    2.30    0.14
  -6  -4   5    2.20    0.20
  -6  -4   5    2.31    0.13
  -6  -4   5    2.47    0.14
   4  -6   5    2.13    0.16
  -3   6  -5    6.18    0.23
   6   3  -5    6.07    0.26
  -6  -3   5    5.61    0.24
  -3   6   5    5.85    0.30
   3  -6   5    5.97    0.26
  -6  -3   5    5.78    0.30
  -6  -3   5    6.05    0.24
   6   2  -5   10.22    0.40
   6   2   5   10.19    0.43
  -6  -2   5   10.38    0.37
  -6  -2   5    9.77    0.42
  -6  -2   5   11.19    0.38
  -2   6   5   10.82    0.42
   2  -6   5   10.13    0.36
  -2   6   5   10.66    0.42
  -1   6  -5    9.32    0.30
  -1   6  -5    9.14    0.30
   6   1  -5    9.49    0.38
  -6  -1   5    9.76    0.42
  -6  -1   5    9.25    0.38
   6   1   5    9.33    0.40
  -6  -1   5    9.65    0.35
   6   1   5    9.60    0.37
  -1   6   5    9.20    0.43
  -1   6   5    9.07    0.33
  -1   6   5    9.28    0.38
   0  -6  -5    1.88    0.14
   6   0  -5    1.96    0.16
  -6   0   5    1.94    0.13
   0  -6   5    1.94    0.15
   0   6   5    1.96    0.14
   6   0   5    2.06    0.15
  -6   0   5    1.80    0.12
  -6   0   5    1.99    0.14
   0  -6   5    1.88    0.16
   0   6   5    1.93    0.15
   0   6   5    1.73    0.13
   6  -1  -5   22.21    0.80
  -1  -6  -5   23.80    0.78
   1   6  -5   22.35    0.80
  -1  -6   5   22.95    0.79
   1   6   5   23.32    0.76
   6  -1   5   23.30    0.70
  -1  -6   5   23.50    0.82
   1   6   5   24.37    0.78
  -6   1   5   21.78    0.75
  -6   1   5   23.50    0.75
  -6   1   5   23.18    0.77
   6  -1   5   22.86    0.78
   6  -1   5   23.80    0.79
   1   6   5   23.19    0.78
   2   6  -5    0.17    0.06
  -2  -6  -5    0.10    0.05
  -6   2  -5    0.19    0.04
   6  -2  -5    0.14    0.06
   6  -2   5    0.31    0.07
  -2  -6   5    0.12    0.05
   2   6   5    0.15    0.06
  -6   2   5    0.17    0.05
   2   6   5    0.12    0.05
   2   6   5    0.15    0.05
  -6   2   5    0.19    0.04
  -2  -6   5    0.09    0.06
  -6   3  -5   36.62    1.16
   3   6  -5   38.07    1.21
  -3  -6  -5   37.55    1.21
  -3  -6   5   37.14    1.21
   6  -3   5   39.47    1.17
   3   6   5   38.12    1.18
  -6   3   5   38.82    1.20
   3   6   5   39.13    1.25
   6  -3   5   36.72    1.21
   3   6   5   37.45    1.19
   4   6  -5    7.97    0.34
  -6   4  -5    7.52    0.35
  -4  -6  -5    8.17    0.35
  -4  -6   5    7.86    0.39
   6  -4   5    7.40    0.35
   4   6   5    7.96    0.31
  -4  -6   5    7.84    0.34
   4   6   5    7.78    0.32
   6  -4   5    8.02    0.33
   5   6  -5   15.80    0.58
   6  -5   5   15.45    0.61
  -6   5   5   17.09    0.66
  -5  -6   5   16.61    0.66
  -5  -6   5   16.32    0.58
   5   6   5   16.30    0.55
   6   6  -5    0.14    0.05
   6  -6   5    0.16    0.07
  -6  -6   5    0.08    0.05
  -6   6   5    0.23    0.09
   6  -6   5    0.20    0.08
   6   6   5    0.26    0.07
  -6  -6   5    0.13    0.07
  -6  -6   5    0.23    0.05
  -6  -6   5    0.12    0.04
  -7  -6   5    8.88    0.46
  -7  -6   5    8.27    0.34
   6  -7   5    8.21    0.40
   6  -7   5    9.06    0.42
  -6   7   5    8.83    0.45
  -7  -5   5    9.17    0.37
   5  -7   5   10.84    0.46
   5  -7   5    9.69    0.43
   7   5   5   11.13    0.42
  -5   7   5   10.51    0.47
  -7  -5   5   10.14    0.38
  -7  -5   5    9.68    0.48
  -4   7  -5    3.34    0.17
  -7  -4   5    3.33    0.17
  -7  -4   5    3.13    0.24
  -7  -4   5    2.98    0.16
  -4   7   5    3.03    0.22
   7   4   5    3.36    0.20
   4  -7   5    2.94    0.20
   4  -7   5    3.39    0.23
   7   3  -5    0.64    0.10
  -3   7  -5    0.73    0.08
   3  -7   5    0.80    0.10
   7   3   5    0.78    0.11
  -7  -3   5    0.75    0.08
  -7  -3   5    0.68    0.12
   3  -7   5    0.80    0.12
  -7  -3   5    0.73    0.09
   7   2  -5   22.68    0.79
   2  -7   5   24.12    0.83
  -7  -2   5   23.26    0.76
  -7  -2   5   21.63    0.81
  -7  -2   5   23.15    0.73
   7   2   5   23.13    0.79
   7   1   5    3.59    0.25
  -1   7   5    3.39    0.21
  -7  -1   5    3.40    0.17
  -1   7   5    3.56    0.21
  -7  -1   5    3.15    0.21
   1  -7   5    3.59    0.23
  -7   0   5    7.58    0.30
   0   7   5    7.57    0.32
   0  -7   5    7.74    0.37
   0  -7   5    7.72    0.36
   0   7   5    7.32    0.32
  -7   0   5    7.79    0.34
  -7   0   5    7.86    0.30
  -1  -7  -5    0.64    0.10
   1   7   5    0.71    0.10
  -7   1   5    0.60    0.08
  -7   1   5    0.74    0.09
   1   7   5    0.61    0.09
  -1  -7   5    0.51    0.10
  -7   2  -5    1.92    0.11
  -2  -7  -5    1.56    0.14
   7  -2  -5    1.99    0.19
   2   7   5    1.66    0.16
  -7   2   5    1.58    0.12
   2   7   5    1.81    0.13
  -2  -7   5    1.91    0.16
   7  -2   5    1.68    0.16
   7  -2   5    1.81    0.15
  -3  -7  -5    0.03    0.06
   7  -3  -5   -0.02    0.05
  -7   3  -5    0.03    0.03
  -3  -7   5    0.02    0.06
  -7   3   5    0.06    0.05
   3   7   5    0.08    0.05
   7  -3   5    0.01    0.02
   7  -3   5    0.04    0.05
  -3  -7   5    0.06    0.05
   7  -3   5    0.06    0.06
  -7   4  -5   38.90    1.25
  -4  -7   5   39.72    1.29
  -4  -7   5   41.65    1.36
   7  -4   5   38.62    1.31
  -7   4   5   40.04    1.35
   7  -4   5   41.73    1.28
   4   7   5   39.60    1.26
   7  -5   5    0.06    0.05
   7  -5   5   -0.01    0.06
  -5  -7   5    0.13    0.08
  -7   5   5    0.05    0.08
   5   7   5    0.06    0.05
  -5  -7   5    0.13    0.06
   5  -8   5    3.30    0.25
  -8  -5   5    3.42    0.27
  -8  -5   5    3.32    0.17
   8   5   5    3.60    0.23
  -5   8   5    3.53    0.30
  -4   8  -5    1.41    0.12
  -4   8   5    1.75    0.18
   8   4   5    1.56    0.16
  -8  -4   5    1.42    0.10
  -8  -3   5    6.79    0.26
   3  -8   5    6.98    0.37
   8   3   5    7.41    0.34
  -3   8   5    7.01    0.35
  -8  -3   5    6.51    0.36
   8   2  -5    0.19    0.09
  -8  -2   5    0.12    0.04
   2  -8   5    0.07    0.07
  -8  -2   5    0.09    0.07
   8   2   5    0.19    0.08
   8   1  -5   23.45    0.84
  -8  -1   5   22.88    0.82
  -8  -1   5   22.56    0.73
   1  -8   5   24.03    0.85
   8   1   5   24.46    0.82
  -8  -1   5   22.60    0.73
   8   0  -5    2.83    0.22
  -8   0   5    2.31    0.18
   0  -8   5    2.63    0.21
   8   0   5    2.62    0.20
  -8   0   5    2.59    0.14
   0   8   5    2.25    0.19
  -8   0   5    2.57    0.14
   8  -1  -5    1.45    0.18
   8  -1   5    1.36    0.15
  -8   1   5    1.33    0.11
  -8   1   5    1.43    0.11
   1   8   5    1.18    0.14
  -1  -8   5    1.44    0.17
  -1  -8   5    1.23    0.15
   8  -2  -5    0.31    0.10
   8  -2   5    0.42    0.09
  -8   2   5    0.36    0.07
  -2  -8   5    0.40    0.10
  -2  -8   5    0.51    0.10
   8  -3  -5    8.28    0.42
  -8   3  -5    7.48    0.30
  -3  -8   5    8.05    0.41
  -3  -8   5    8.06    0.38
   8  -3   5    7.30    0.38
  -8   4  -5    0.02    0.04
   8  -4   5   -0.04    0.03
  -4  -8   5    0.12    0.06
   8  -5   5   14.94    0.64
  -5  -8   5   15.41    0.60
  -5  -8   5   16.54    0.69
  -8   5   5   16.55    0.71
  -3   9  -5   -0.10    0.03
   9   3  -5   -0.02    0.04
  -3   9   5   -0.07    0.03
   9   2  -5    8.90    0.42
  -9  -2   5    7.86    0.41
   2  -9   5    8.74    0.44
   9   2   5    9.22    0.41
   9   1  -5    0.00    0.07
  -9  -1   5    0.03    0.06
   1  -9   5    0.05    0.07
  -9  -1   5    0.07    0.03
   9   1   5    0.07    0.07
   1  -9   5   -0.04    0.03
  -1   9   5   -0.07    0.03
   9   0  -5    5.96    0.34
   0  -9   5    4.93    0.31
   9   0   5    4.64    0.29
  -9   0   5    5.45    0.22
   9  -1  -5    1.57    0.19
  -1  -9   5    1.21    0.17
  -9   1   5    1.48    0.11
   9  -1   5    1.34    0.17
  -1  -9   5    1.55    0.18
   9  -2  -5    7.27    0.41
  -2  -9   5    7.02    0.38
   9  -2   5    6.74    0.37
  -2  -9   5    7.67    0.40
   9  -3  -5    0.08    0.12
  -3  -9   5    0.00    0.06
   9  -3   5    0.17    0.09
  -3  -9   5    0.13    0.09
   0   0  -6    5.51    0.21
   0   0   6    5.53    0.21
   0  -1  -6   18.40    0.57
   0   1  -6   17.67    0.55
   1   0  -6   17.00    0.56
   0  -1   6   16.81    0.56
   1   0   6   16.77    0.55
  -1   0   6   17.06    0.55
   1   0   6   16.54    0.55
   0   1   6   17.89    0.56
   0  -1   6   17.56    0.54
  -1  -1  -6  202.35   13.45
   1  -1   6  187.51   12.85
   1   1   6  184.83   12.92
  -1   1   6  180.31   10.65
  -2  -1  -6   18.96    0.62
  -1   2  -6   20.45    0.63
  -1   2  -6   19.45    0.60
   1  -2  -6   19.24    0.63
  -1   2   6   19.00    0.63
   1  -2   6   18.60    0.62
  -2  -1   6   19.11    0.60
  -2  -1   6   18.64    0.62
   2   1   6   18.80    0.61
  -2  -1   6   19.24    0.61
   1  -2   6   18.91    0.59
   0  -2  -6   37.29    1.17
   0   2  -6   38.71    1.14
   0   2  -6   38.58    1.17
  -2   0  -6   38.61    1.16
   0   2   6   38.63    1.17
  -2   0   6   38.79    1.17
   0  -2   6   39.10    1.13
   0  -2   6   38.75    1.17
   2   0   6   37.89    1.15
   2   0   6   36.19    1.15
  -2   0   6   38.06    1.17
  -1  -2  -6   91.36    2.74
   1   2  -6   92.87    2.70
  -2   1  -6   94.65    2.76
  -2   1  -6   94.02    2.72
   1   2  -6   91.16    2.74
  -2   1   6   96.76    2.75
  -1  -2   6   97.13    2.70
   1   2   6   90.80    2.73
   2  -1   6   89.36    2.72
  -2   1   6   93.99    2.75
  -2  -2  -6   12.74    0.44
  -2   2  -6   12.59    0.41
   2   2  -6   12.07    0.43
  -2   2  -6   12.30    0.42
  -2   2   6   11.26    0.43
  -2  -2   6   12.94    0.43
   2  -2   6   12.24    0.42
  -2  -2   6   12.86    0.40
  -2   2   6   11.83    0.44
  -2  -2   6   12.01    0.39
   2   2   6   12.10    0.42
   2  -2   6   12.52    0.40
  -2   3  -6    5.39    0.21
  -2   3  -6    5.18    0.23
  -3  -2  -6    5.32    0.23
  -3  -2   6    5.36    0.26
  -2   3   6    5.37    0.25
   3   2   6    5.08    0.22
   2  -3   6    5.27    0.20
  -3  -2   6    5.47    0.23
   2  -3   6    5.28    0.23
  -3  -2   6    5.05    0.20
  -3  -2   6    5.35    0.21
  -2   3   6    5.26    0.24
  -2   3   6    5.12    0.23
   1  -3  -6  113.16    3.39
  -1   3  -6  117.77    3.34
  -1   3  -6  115.36    3.39
  -3  -1  -6  116.95    3.38
   1  -3   6  116.63    3.33
   3   1   6  115.25    3.37
  -3  -1   6  111.13    3.36
   3   1   6  115.71    3.35
  -1   3   6  113.29    3.39
  -3  -1   6  119.39    3.38
   1  -3   6  116.50    3.39
   0  -3  -6   49.24    1.48
   0   3  -6   48.48    1.42
   0   3  -6   47.62    1.47
  -3   0  -6   47.28    1.46
  -3   0   6   49.09    1.47
   3   0   6   49.11    1.44
   3   0   6   48.29    1.45
   0  -3   6   49.31    1.41
   0   3   6   47.24    1.47
  -3   0   6   49.53    1.46
   0  -3   6   48.27    1.47
   1   3  -6  113.73    3.35
  -3   1  -6  115.72    3.34
  -1  -3  -6  115.19    3.36
  -3   1   6  113.42    3.36
   1   3   6  116.03    3.35
   3  -1   6  111.29    3.33
  -3   1   6  118.24    3.36
   1   3   6  118.26    3.35
   3  -1   6  112.93    3.33
  -1  -3   6  109.59    3.28
  -2  -3  -6   14.38    0.51
  -3   2  -6   15.30    0.49
  -3   2  -6   14.84    0.49
   2   3  -6   14.55    0.50
   2   3   6   14.77    0.51
   3  -2   6   14.43    0.48
  -2  -3   6   14.29    0.44
  -3   2   6   14.12    0.51
   2   3   6   14.90    0.50
   3  -2   6   14.79    0.49
  -2  -3   6   14.79    0.45
  -3   2   6   14.53    0.52
   2   3   6   14.17    0.49
  -2  -3   6   14.71    0.51
  -3   3  -6  142.66    4.05
  -3  -3  -6  144.14    4.09
   3   3  -6  142.97    4.07
  -3   3  -6  143.30    4.07
  -3   3   6  139.99    4.09
   3   3   6  141.35    4.10
   3  -3   6  140.31    4.05
   3   3   6  139.79    4.05
  -3   3   6  140.92    4.10
  -3  -3   6  123.13    4.02
  -3   3   6  140.94    4.09
   3  -3   6  137.25    4.07
   3   3   6  139.29    4.06
  -3  -3   6  138.07    4.01
  -3  -3   6  137.96    4.12
  -3   4  -6    0.28    0.06
  -3   4  -6    0.37    0.06
  -4  -3   6    0.20    0.05
   4   3   6    0.25    0.06
  -3   4   6    0.31    0.07
  -3   4   6    0.36    0.07
  -4  -3   6    0.22    0.07
  -4  -3   6    0.27    0.06
   4   3   6    0.15    0.05
   3  -4   6    0.36    0.06
   3  -4   6    0.34    0.07
  -3   4   6    0.36    0.08
  -4  -3   6    0.30    0.04
   4   3   6    0.28    0.04
  -2   4  -6   29.01    0.92
  -4  -2  -6   29.29    0.94
  -2   4  -6   28.91    0.94
  -4  -2   6   31.61    0.93
  -2   4   6   28.82    0.87
   2  -4   6   29.70    0.95
  -2   4   6   29.67    0.96
   4   2   6   29.76    0.97
  -4  -2   6   29.45    0.90
   4   2   6   30.59    0.89
   4   2   6   28.63    0.92
  -4  -2   6   29.09    0.97
  -4  -2   6   30.52    0.94
   2  -4   6   27.65    0.90
  -2   4   6   30.02    0.96
  -2   4   6   29.79    0.95
  -4  -1  -6   36.35    1.11
  -1   4  -6   35.53    1.11
  -1   4  -6   35.87    1.05
   1  -4  -6   36.08    1.12
   1  -4   6   31.27    1.04
  -1   4   6   34.13    1.06
  -4  -1   6   35.25    1.08
  -4  -1   6   36.92    1.10
  -1   4   6   34.90    1.11
   4   1   6   34.28    1.09
   4   1   6   35.61    1.05
  -4  -1   6   36.03    1.12
  -1   4   6   35.09    1.11
  -4  -1   6   37.22    1.11
   1  -4   6   35.35    1.11
   0  -4  -6   16.36    0.57
   0   4  -6   16.09    0.49
   0   4  -6   16.14    0.57
  -4   0  -6   16.80    0.56
   0  -4   6   16.23    0.57
   0   4   6   17.56    0.59
   0   4   6   16.09    0.56
   4   0   6   16.16    0.52
  -4   0   6   16.94    0.57
   0  -4   6   15.97    0.49
   4   0   6   16.47    0.55
  -4   0   6   16.75    0.56
   0   4   6   15.44    0.56
  -4   0   6   16.54    0.55
   1   4  -6    0.59    0.08
  -4   1  -6    0.50    0.07
  -4   1  -6    0.67    0.08
  -1  -4  -6    0.49    0.08
   1   4   6    0.77    0.09
  -4   1   6    0.47    0.07
   4  -1   6    0.53    0.06
  -4   1   6    0.51    0.07
   1   4   6    0.69    0.08
  -1  -4   6    0.61    0.09
   1   4   6    0.74    0.08
   4  -1   6    0.49    0.07
  -4   2  -6   65.85    1.90
  -2  -4  -6   63.62    1.92
   2   4  -6   61.86    1.92
  -4   2  -6   64.81    1.89
   2   4   6   63.36    1.90
  -4   2   6   66.23    1.95
   4  -2   6   64.88    1.90
  -2  -4   6   63.70    1.97
   2   4   6   64.05    1.92
  -4   2   6   62.44    1.92
   4  -2   6   62.88    1.89
  -4   2   6   58.73    1.87
  -2  -4   6   64.93    1.92
   2   4   6   62.79    1.90
   3   4  -6    4.14    0.21
  -4   3  -6    4.48    0.20
  -4   3  -6    4.63    0.20
  -3  -4  -6    4.42    0.23
  -4   3   6    4.50    0.22
  -3  -4   6    4.46    0.22
  -3  -4   6    4.25    0.25
   4  -3   6    4.33    0.20
  -4   3   6    4.24    0.23
  -4   3   6    4.39    0.22
   4  -3   6    4.41    0.20
   3   4   6    4.55    0.21
   3   4   6    4.17    0.22
   3   4   6    4.43    0.19
   4   4  -6    3.50    0.19
  -4  -4  -6    3.78    0.21
  -4   4  -6    3.63    0.19
  -4   4  -6    3.69    0.18
  -4   4   6    3.98    0.24
  -4   4   6    3.70    0.22
   4  -4   6    3.49    0.20
   4  -4   6    3.51    0.19
   4   4   6    3.54    0.16
  -4  -4   6    3.46    0.15
  -4   4   6    3.43    0.20
  -4  -4   6    3.41    0.14
   4   4   6    3.48    0.19
   4   4   6    3.53    0.22
  -4  -4   6    3.85    0.20
  -4   5  -6    1.77    0.12
  -5  -4   6    1.73    0.10
   4  -5   6    1.77    0.14
   5   4   6    1.72    0.10
   4  -5   6    1.81    0.15
  -5  -4   6    1.78    0.17
   5   4   6    1.75    0.14
  -5  -4   6    1.79    0.13
  -3   5  -6   11.20    0.38
  -3   5  -6   10.65    0.43
  -5  -3  -6   11.16    0.43
  -5  -3   6   10.89    0.46
  -3   5   6   11.12    0.45
   5   3   6   10.67    0.41
  -3   5   6   11.48    0.45
   5   3   6   10.86    0.35
  -5  -3   6   11.33    0.38
  -5  -3   6   10.37    0.40
   5   3   6   11.12    0.36
   3  -5   6   10.91    0.43
   3  -5   6   11.71    0.40
  -5  -2  -6   12.98    0.48
  -2   5  -6   13.38    0.49
  -2   5  -6   12.66    0.48
  -5  -2   6   13.55    0.51
  -2   5   6   13.54    0.50
   2  -5   6   12.59    0.48
  -2   5   6   12.82    0.49
   2  -5   6   12.60    0.43
  -2   5   6   12.98    0.49
   5   2   6   12.84    0.40
   5   2   6   12.70    0.46
   5   2   6   12.72    0.50
   5   2   6   12.84    0.40
  -5  -2   6   13.08    0.44
  -5  -2   6   13.05    0.46
   1  -5  -6   48.99    1.50
   5   1  -6   46.77    1.47
  -5  -1  -6   49.56    1.48
  -1   5  -6   46.47    1.48
  -1   5  -6   48.03    1.40
  -1   5   6   46.87    1.42
   5   1   6   48.62    1.50
  -1   5   6   48.57    1.49
  -5  -1   6   49.91    1.45
   5   1   6   48.12    1.46
  -5  -1   6   45.92    1.45
   1  -5   6   46.83    1.41
  -1   5   6   48.07    1.49
   5   1   6   47.91    1.40
  -5  -1   6   46.77    1.49
   1  -5   6   48.65    1.49
   0   5  -6    0.62    0.09
   0  -5  -6    0.52    0.09
  -5   0  -6    0.58    0.08
   0   5   6    0.43    0.09
  -5   0   6    0.65    0.09
   0   5   6    0.57    0.08
   5   0   6    0.55    0.08
   5   0   6    0.55    0.05
  -5   0   6    0.57    0.08
  -5   0   6    0.61    0.08
   0  -5   6    0.68    0.09
   0   5   6    0.48    0.07
   1   5  -6  140.96    4.35
  -5   1  -6  149.17    4.30
  -5   1  -6  154.03    4.34
  -1  -5  -6  151.44    4.36
  -5   1   6  139.36    4.32
   1   5   6  148.40    4.34
  -5   1   6  154.17    4.38
   1   5   6  146.41    4.34
  -1  -5   6  148.26    4.36
   5  -1   6  149.43    4.29
   1   5   6  147.46    4.34
   5  -1   6  150.64    4.34
  -5   1   6  150.10    4.34
  -2  -5  -6   17.71    0.63
  -5   2  -6   18.51    0.62
  -5   2  -6   16.82    0.58
   2   5  -6   17.71    0.63
  -5   2   6   17.69    0.58
  -5   2   6   18.22    0.65
  -2  -5   6   18.30    0.67
   2   5   6   17.33    0.61
   5  -2   6   18.44    0.62
   2   5   6   17.91    0.61
   5  -2   6   18.25    0.59
  -5   2   6   18.89    0.62
  -2  -5   6   18.64    0.64
   2   5   6   18.02    0.63
  -5   2   6   17.90    0.63
   3   5  -6   13.46    0.50
  -5   3  -6   14.35    0.49
  -5   3  -6   14.66    0.48
  -3  -5  -6   13.43    0.51
   5  -3   6   12.02    0.49
   3   5   6   13.30    0.48
   5  -3   6   14.14    0.48
  -5   3   6   14.26    0.51
   3   5   6   13.47    0.48
   3   5   6   13.55    0.52
  -3  -5   6   14.19    0.51
   4   5  -6    6.56    0.29
  -4  -5  -6    6.54    0.31
  -5   4  -6    6.93    0.28
  -5   4  -6    6.11    0.28
   5  -4   6    6.66    0.29
   5  -4   6    6.16    0.29
   4   5   6    6.06    0.27
   4   5   6    6.34    0.26
  -4  -5   6    5.98    0.28
   5   5  -6   56.03    1.73
  -5  -5   6   54.95    1.66
   5   5   6   57.73    1.69
  -5  -5   6   55.94    1.67
  -5   5   6   58.51    1.81
  -5  -5   6   57.08    1.74
   5  -5   6   56.74    1.75
   6   5   6    0.83    0.11
   5  -6   6    1.05    0.16
  -6  -5   6    0.86    0.14
  -6  -5   6    0.62    0.08
  -6  -5   6    0.67    0.07
  -6  -5   6    0.80    0.10
  -5   6   6    0.98    0.14
   5  -6   6    1.05    0.14
  -4   6   6   25.53    0.90
  -6  -4   6   26.14    0.84
   4  -6   6   25.69    0.85
  -6  -4   6   25.93    0.81
  -6  -4   6   24.90    0.92
  -3   6  -6    4.49    0.19
   6   3  -6    4.64    0.22
  -6  -3   6    4.19    0.20
   3  -6   6    4.41    0.21
  -6  -3   6    4.41    0.20
  -6  -3   6    4.00    0.25
   6   2  -6    0.45    0.08
   2  -6   6    0.48    0.06
  -2   6   6    0.50    0.09
  -6  -2   6    0.73    0.11
  -6  -2   6    0.60    0.08
  -1   6  -6    4.51    0.15
   6   1  -6    4.15    0.23
  -1   6   6    5.05    0.25
  -6  -1   6    4.30    0.21
  -6  -1   6    4.33    0.21
  -1   6   6    4.63    0.24
  -6  -1   6    4.04    0.23
  -1   6   6    4.25    0.19
   0  -6  -6   22.53    0.74
   6   0  -6   21.49    0.74
  -6   0   6   20.98    0.70
  -6   0   6   21.40    0.72
   0   6   6   22.56    0.73
   0   6   6   20.01    0.69
   6   0   6   17.77    0.63
  -6   0   6   21.44    0.71
   6   0   6   22.83    0.78
   6  -1  -6    5.74    0.30
  -1  -6  -6    6.19    0.29
  -6   1   6    5.95    0.26
   6  -1   6    6.01    0.22
  -1  -6   6    5.69    0.39
   1   6   6    6.05    0.28
   1   6   6    5.65    0.27
   6  -1   6    5.56    0.27
  -1  -6   6    5.82    0.31
   1   6   6    5.90    0.27
   6  -1   6    5.69    0.28
  -2  -6  -6    1.14    0.12
  -6   2  -6    1.03    0.09
   2   6   6    0.92    0.11
   2   6   6    1.08    0.12
  -6   2   6    1.03    0.10
   6  -2   6    1.05    0.09
   2   6   6    0.91    0.11
  -6   2   6    1.01    0.12
   6  -2   6    0.91    0.11
  -3  -6  -6    1.98    0.16
  -6   3  -6    1.89    0.13
   3   6   6    2.04    0.14
   6  -3   6    2.06    0.14
   6  -3   6    1.87    0.15
  -6   3   6    2.14    0.15
   3   6   6    2.23    0.15
  -6   4  -6   29.43    0.98
  -4  -6   6   32.54    1.09
   6  -4   6   32.69    1.00
  -4  -6   6   28.09    1.06
   6  -4   6   30.13    1.02
   4   6   6   31.42    0.98
   6  -5   6    0.02    0.02
  -6   5   6    0.05    0.07
  -5  -6   6    0.02    0.06
   5   6   6    0.02    0.04
  -5  -6   6    0.02    0.05
   6  -5   6    0.05    0.06
  -6   6   6    0.35    0.10
   6  -6   6    0.34    0.09
   6  -6   6    0.35    0.09
   6   6   6    0.29    0.08
  -6  -6   6    0.26    0.07
   7   6   6    3.13    0.20
  -7  -6   6    2.91    0.16
  -6   7   6    3.42    0.26
  -7  -6   6    3.41    0.28
   6  -7   6    3.31    0.23
   6  -7   6    3.33    0.24
  -7  -5   6    6.42    0.26
   5  -7   6    6.66    0.32
   7   5   6    6.62    0.30
   5  -7   6    6.77    0.34
  -7  -5   6    6.01    0.27
  -7  -5   6    5.87    0.46
  -5   7   6    5.80    0.34
  -4   7  -6    8.00    0.32
   4  -7   6    8.40    0.39
   7   4   6    8.33    0.36
   4  -7   6    7.69    0.35
  -7  -4   6    7.16    0.39
  -4   7   6    8.53    0.40
  -7  -4   6    8.55    0.33
  -7  -4   6    7.79    0.32
  -3   7  -6   33.57    1.01
  -7  -3   6   32.48    1.03
   7   3   6   34.22    1.07
  -7  -3   6   29.42    1.02
  -7  -3   6   31.73    1.12
   3  -7   6   34.81    1.12
  -3   7   6   33.81    1.11
   3  -7   6   32.68    1.04
   7   2  -6    2.23    0.18
  -7  -2   6    2.19    0.14
   7   2   6    2.17    0.17
  -7  -2   6    2.21    0.18
   2  -7   6    2.18    0.19
  -7  -1   6   36.00    1.14
   1  -7   6   38.09    1.23
   7   1   6   36.57    1.18
  -7  -1   6   35.79    1.19
   0   7   6    7.78    0.33
  -7   0   6    8.03    0.32
   0   7   6    7.94    0.35
   0  -7   6    7.82    0.37
  -7   0   6    8.12    0.35
   7  -1  -6    6.27    0.36
  -1  -7  -6    6.10    0.37
   1   7   6    6.79    0.30
  -1  -7   6    6.30    0.32
   7  -1   6    6.10    0.30
  -7   1   6    6.58    0.28
  -7   1   6    6.56    0.28
   1   7   6    5.68    0.29
  -7   2  -6    0.17    0.04
  -7   2   6    0.12    0.04
   2   7   6    0.18    0.06
   7  -2   6    0.16    0.07
  -7   2   6    0.16    0.05
  -2  -7   6    0.10    0.06
   2   7   6    0.14    0.06
  -2  -7   6    0.19    0.08
  -7   3  -6   41.20    1.31
  -3  -7   6   45.87    1.45
  -3  -7   6   40.27    1.38
   7  -3   6   43.17    1.38
  -7   3   6   44.39    1.44
  -7   4  -6    5.17    0.25
  -4  -7   6    5.59    0.29
  -4  -7   6    5.27    0.33
  -7   4   6    6.08    0.34
   7  -4   6    5.85    0.31
   7  -5   6   10.77    0.48
  -5  -7   6   11.49    0.47
   5   7   6   11.34    0.42
  -5  -7   6   11.65    0.58
  -7   5   6   11.42    0.54
  -7   6   6    0.32    0.11
  -6  -7   6    0.26    0.08
   7  -6   6    0.37    0.10
  -6  -7   6    0.21    0.10
   8   4   6    0.31    0.10
  -8  -4   6    0.31    0.10
  -8  -4   6    0.29    0.06
  -4   8   6    0.51    0.11
   4  -8   6    0.22    0.09
  -3   8   6    0.79    0.13
  -8  -3   6    0.77    0.13
  -8  -3   6    0.77    0.08
   8   3   6    0.87    0.12
   8   2  -6   16.12    0.61
  -8  -2   6   13.90    0.51
   8   2   6   15.90    0.59
  -2   8   6   15.43    0.59
   2  -8   6   15.95    0.63
  -8  -2   6   15.33    0.61
   8   1  -6    2.06    0.19
   1  -8   6    1.89    0.19
  -8  -1   6    1.64    0.17
   8   1   6    2.12    0.18
  -8  -1   6    2.10    0.13
   8   0  -6    1.87    0.18
   8   0   6    2.28    0.19
   0  -8   6    1.78    0.18
  -8   0   6    2.14    0.14
   0  -8   6    2.41    0.21
  -8   0   6    2.28    0.14
   8  -1  -6    4.11    0.27
  -8   1   6    4.11    0.21
  -1  -8   6    4.22    0.28
  -1  -8   6    3.62    0.25
   8  -1   6    3.97    0.25
  -8   1   6    3.89    0.22
   1   8   6    3.89    0.24
  -2  -8   6    3.13    0.22
  -2  -8   6    3.03    0.24
  -8   2   6    3.14    0.19
   8  -2   6    2.90    0.22
  -8   3  -6    0.05    0.04
  -8   3   6    0.02    0.09
  -3  -8   6    0.06    0.07
  -3  -8   6    0.00    0.06
   8  -3   6    0.00    0.02
   8  -3   6    0.09    0.07
  -8   4  -6    2.03    0.21
  -8   4   6    2.01    0.21
   8  -4   6    2.20    0.20
  -4  -8   6    1.99    0.18
  -4  -8   6    2.57    0.24
  -9  -2   6    5.82    0.34
   2  -9   6    6.63    0.38
   9   2   6    7.11    0.35
  -9  -2   6    5.74    0.24
   9   1  -6   13.79    0.58
   1  -9   6   12.70    0.58
   9   1   6   14.40    0.56
  -9  -1   6   13.27    0.56
  -9  -1   6   13.31    0.46
   9   0   6    0.58    0.12
   0  -9   6    0.57    0.12
  -9   0   6    0.56    0.08
  -9   0   6    0.60    0.11
   9  -1  -6   15.44    0.64
  -1  -9   6   15.05    0.62
  -1  -9   6   13.00    0.59
   9  -1   6   13.35    0.58
  -9   1   6   14.00    0.51
  -2  -9   6    2.78    0.23
  -2  -9   6    3.13    0.39
   9  -2   6    3.37    0.25
   0   0   7    0.08    0.04
   0   1  -7   30.61    0.92
  -1   0  -7   29.90    0.93
   1   0  -7   31.15    0.94
   0  -1  -7   30.80    0.94
  -1   0   7   28.86    0.94
   1   0   7   30.76    0.93
   0  -1   7   29.77    0.94
   1   0   7   29.67    0.93
   0   1   7   29.61    0.93
   0  -1   7   30.06    0.91
  -1  -1  -7    7.08    0.29
   1   1  -7    7.54    0.27
  -1   1  -7    7.69    0.28
   1  -1  -7    7.17    0.29
  -1  -1   7    7.75    0.27
   1  -1   7    7.51    0.29
   1  -1   7    7.37    0.27
  -1  -1   7    7.63    0.29
  -1   1   7    7.23    0.29
   1   1   7    7.48    0.28
  -1   2  -7   49.16    1.49
  -1   2  -7   50.66    1.46
  -2  -1  -7   47.44    1.49
   1  -2  -7   49.77    1.50
  -1   2   7   48.76    1.49
   1  -2   7   49.15    1.45
  -2  -1   7   49.09    1.47
   2   1   7   47.34    1.49
   2   1   7   49.32    1.47
   1  -2   7   49.59    1.49
  -2  -1   7   49.31    1.49
   0   2  -7    0.10    0.03
   0  -2  -7    0.12    0.04
  -2   0  -7    0.15    0.04
   0   2  -7    0.11    0.03
   2   0   7    0.20    0.04
   0  -2   7    0.26    0.05
   0   2   7    0.13    0.04
   0  -2   7    0.16    0.03
  -2   0   7    0.14    0.04
   1   2  -7   10.02    0.37
  -2   1  -7   10.25    0.36
  -1  -2  -7    9.99    0.37
  -2   1  -7    9.95    0.36
   1   2  -7   10.02    0.34
   2  -1   7    9.45    0.35
  -1  -2   7   10.38    0.38
   1   2   7   10.13    0.37
  -2   1   7   10.05    0.38
  -1  -2   7   10.75    0.34
   2  -1   7   10.01    0.36
  -2   2  -7    3.16    0.16
  -2   2  -7    3.02    0.14
  -2  -2  -7    2.99    0.17
  -2  -2   7    3.02    0.16
  -2   2   7    3.10    0.17
   2  -2   7    3.15    0.14
  -2  -2   7    2.67    0.13
   2  -2   7    3.07    0.16
   2   2   7    2.73    0.15
  -2  -2   7    3.10    0.14
  -2   3  -7   92.56    2.70
  -3  -2  -7   89.05    2.70
  -2   3  -7   89.90    2.66
  -3  -2   7   82.95    2.68
   2  -3   7   91.71    2.65
  -3  -2   7   93.22    2.70
   3   2   7   91.72    2.68
  -3  -2   7   94.03    2.67
   2  -3   7   92.35    2.70
  -2   3   7   92.18    2.72
   1  -3  -7    2.55    0.16
  -3  -1  -7    2.72    0.15
  -1   3  -7    2.52    0.15
  -1   3  -7    2.60    0.12
  -1   3   7    2.33    0.15
  -3  -1   7    2.55    0.13
   3   1   7    2.59    0.14
  -3  -1   7    2.46    0.14
   1  -3   7    2.46    0.11
   1  -3   7    2.41    0.15
  -3  -1   7    2.66    0.15
   3   1   7    2.49    0.13
   0  -3  -7   21.20    0.71
   0   3  -7   20.79    0.70
  -3   0  -7   21.27    0.69
   0   3  -7   21.32    0.65
   0  -3   7   21.45    0.64
   0  -3   7   21.17    0.70
   0   3   7   20.66    0.70
  -3   0   7   22.24    0.70
   3   0   7   20.29    0.67
   3   0   7   21.14    0.68
  -3   0   7   21.52    0.69
  -1  -3  -7    1.23    0.11
  -3   1  -7    0.89    0.09
   1   3  -7    1.09    0.06
  -3   1  -7    1.22    0.09
   1   3  -7    0.88    0.09
  -3   1   7    0.97    0.10
  -1  -3   7    1.04    0.06
   3  -1   7    0.98    0.08
  -1  -3   7    0.99    0.10
   3  -1   7    1.34    0.09
   1   3   7    1.20    0.10
  -3   1   7    0.75    0.09
   2   3  -7   33.84    1.07
  -3   2  -7   35.07    1.06
  -2  -3  -7   34.53    1.08
  -3   2  -7   34.37    1.05
  -2  -3   7   30.64    1.00
  -2  -3   7   34.80    1.07
   3  -2   7   34.35    1.05
  -2  -3   7   32.31    1.00
  -3   2   7   34.18    1.09
   2   3   7   34.54    1.06
   2   3   7   33.75    1.07
   3  -2   7   34.14    1.04
  -3   2   7   34.53    1.08
   3   3  -7    2.47    0.15
  -3  -3  -7    2.52    0.16
  -3   3  -7    2.50    0.14
  -3   3  -7    2.50    0.15
  -3   3   7    2.59    0.17
   3   3   7    2.68    0.17
  -3  -3   7    2.53    0.11
   3  -3   7    2.45    0.15
  -3  -3   7    2.34    0.18
   3   3   7    2.73    0.14
  -3  -3   7    2.59    0.12
   3  -3   7    2.32    0.13
  -3   3   7    2.41    0.16
  -3   3   7    2.08    0.18
  -3  -3   7    2.87    0.16
   3   3   7    2.84    0.15
  -3   4  -7   38.31    1.22
  -3   4  -7   38.67    1.18
  -4  -3  -7   39.74    1.24
   3  -4   7   39.35    1.22
  -3   4   7   40.36    1.24
  -3   4   7   38.06    1.25
  -4  -3   7   37.56    1.16
   4   3   7   38.47    1.20
   4   3   7   37.59    1.24
  -3   4   7   39.80    1.24
  -4  -3   7   38.58    1.21
   4   3   7   39.01    1.17
   3  -4   7   38.13    1.18
  -4  -3   7   37.49    1.18
  -4  -3   7   39.88    1.27
  -2   4  -7    3.09    0.15
  -4  -2  -7    3.09    0.18
  -4  -2   7    3.32    0.15
  -2   4   7    3.38    0.20
   4   2   7    3.22    0.17
  -4  -2   7    2.86    0.16
  -4  -2   7    3.15    0.20
   4   2   7    3.26    0.19
  -4  -2   7    3.18    0.18
  -2   4   7    3.35    0.19
  -2   4   7    3.32    0.20
   4   2   7    3.26    0.15
  -2   4   7    3.12    0.13
   2  -4   7    3.25    0.19
   2  -4   7    2.96    0.16
  -4  -1  -7   44.66    1.38
  -1   4  -7   40.46    1.20
   1  -4  -7   40.23    1.27
  -1   4  -7   40.00    1.27
  -1   4   7   39.55    1.26
  -4  -1   7   40.87    1.25
   4   1   7   40.04    1.24
   4   1   7   40.10    1.21
   1  -4   7   37.43    1.19
  -4  -1   7   39.11    1.23
   1  -4   7   40.57    1.26
  -4  -1   7   40.29    1.28
  -4  -1   7   41.26    1.25
  -1   4   7   40.06    1.21
   0   4  -7   22.67    0.67
   0  -4  -7   22.68    0.75
   0   4  -7   21.09    0.74
  -4   0  -7   22.37    0.74
   0  -4   7   22.81    0.75
  -4   0   7   22.45    0.73
   4   0   7   22.04    0.69
  -4   0   7   23.02    0.75
   4   0   7   21.95    0.72
   0   4   7   22.47    0.74
   0   4   7   22.77    0.74
  -4   0   7   22.38    0.74
   0   4   7   21.00    0.71
   0  -4   7   21.75    0.66
  -4   0   7   22.36    0.73
   1   4  -7   49.34    1.57
  -4   1  -7   51.98    1.56
  -1  -4  -7   52.66    1.59
   1   4   7   50.83    1.56
  -4   1   7   51.32    1.59
   1   4   7   51.58    1.56
   4  -1   7   51.94    1.55
   4  -1   7   50.83    1.53
  -1  -4   7   51.33    1.58
   1   4   7   52.46    1.57
  -4   1   7   51.25    1.57
  -4   1   7   48.86    1.55
  -4   2  -7    0.85    0.09
   2   4  -7    0.84    0.10
  -2  -4  -7    0.90    0.11
  -4   2  -7    0.85    0.08
  -4   2   7    0.97    0.10
   2   4   7    0.88    0.10
   2   4   7    0.98    0.10
  -2  -4   7    0.96    0.10
   4  -2   7    1.01    0.09
   2   4   7    0.81    0.09
  -4   2   7    0.91    0.12
  -4   2   7    0.92    0.08
   4  -2   7    1.15    0.10
  -3  -4  -7    8.60    0.36
  -4   3  -7    8.54    0.33
  -4   3  -7    8.46    0.33
   3   4   7    8.85    0.33
   4  -3   7    8.46    0.32
   4  -3   7    8.29    0.33
  -3  -4   7    8.03    0.34
   3   4   7    8.20    0.36
  -4   3   7    7.94    0.28
  -3  -4   7    7.85    0.26
  -4   3   7    8.13    0.35
  -3  -4   7    7.96    0.26
   3   4   7    8.44    0.32
  -4  -4  -7    4.05    0.23
   4   4  -7    4.27    0.24
  -4   4  -7    4.55    0.22
  -4   4  -7    4.11    0.20
   4   4   7    3.99    0.21
  -4  -4   7    3.95    0.15
   4  -4   7    4.44    0.22
  -4  -4   7    4.16    0.22
   4   4   7    4.12    0.19
  -4  -4   7    3.32    0.24
  -4  -4   7    4.07    0.17
   4  -4   7    4.21    0.20
  -4   5  -7   47.19    1.46
  -5  -4   7   47.00    1.39
  -5  -4   7   47.37    1.47
   5   4   7   46.77    1.40
  -5  -4   7   47.69    1.53
  -5  -4   7   45.21    1.45
   4  -5   7   45.57    1.44
  -3   5  -7    3.73    0.17
  -5  -3   7    3.70    0.17
  -5  -3   7    3.67    0.20
   3  -5   7    3.60    0.18
  -5  -3   7    3.49    0.18
   3  -5   7    3.48    0.21
   5   3   7    3.58    0.15
  -2   5  -7   12.46    0.41
  -2   5  -7   12.67    0.52
   5   2   7   12.53    0.40
  -2   5   7   12.40    0.40
   5   2   7   12.62    0.40
   5   2   7   12.91    0.46
  -5  -2   7   11.99    0.49
   2  -5   7   12.21    0.46
  -2   5   7   12.38    0.49
  -5  -2   7   11.82    0.45
  -5  -2   7   13.08    0.43
  -2   5   7   12.95    0.49
  -5  -2   7   11.93    0.45
   2  -5   7   12.52    0.48
  -1   5  -7    0.71    0.06
  -1   5  -7    0.64    0.09
  -5  -1  -7    0.48    0.08
   1  -5  -7    0.70    0.10
  -5  -1   7    0.68    0.10
  -5  -1   7    0.69    0.08
   1  -5   7    0.45    0.08
   5   1   7    0.57    0.05
  -1   5   7    0.59    0.09
  -5  -1   7    0.56    0.09
  -1   5   7    0.58    0.06
  -5  -1   7    0.61    0.09
   1  -5   7    0.68    0.05
  -1   5   7    0.54    0.08
   5   1   7    0.51    0.09
   0   5  -7   48.56    1.53
  -5   0  -7   51.39    1.53
   0  -5  -7   50.45    1.54
  -5   0   7   47.77    1.53
   0   5   7   45.72    1.49
   5   0   7   50.34    1.46
  -5   0   7   49.55    1.51
   0   5   7   48.97    1.52
  -5   0   7   49.42    1.58
   0   5   7   51.35    1.54
  -5   0   7   47.52    1.52
   5   0   7   50.36    1.51
  -5   1  -7    2.73    0.17
   1   5  -7    2.78    0.17
  -1  -5  -7    2.77    0.18
   1   5   7    2.77    0.17
  -1  -5   7    2.57    0.18
  -5   1   7    2.65    0.16
  -5   1   7    2.59    0.16
   1   5   7    2.72    0.16
   5  -1   7    2.47    0.16
  -5   1   7    2.54    0.18
   1   5   7    2.68    0.17
  -2  -5  -7   31.65    1.04
   2   5  -7   30.71    1.02
  -5   2  -7   32.07    1.01
  -5   2  -7   30.38    0.98
  -5   2   7   31.14    0.97
   2   5   7   31.41    1.00
   5  -2   7   30.68    1.00
  -2  -5   7   31.63    1.03
   2   5   7   31.56    1.01
  -2  -5   7   31.60    1.08
   2   5   7   32.08    1.03
   5  -2   7   32.09    0.98
  -5   2   7   31.88    1.05
  -5   3  -7    2.06    0.14
  -3  -5  -7    2.34    0.17
  -5   3  -7    2.06    0.15
   3   5  -7    1.93    0.15
  -5   3   7    2.15    0.10
   3   5   7    2.24    0.14
   3   5   7    2.22    0.17
  -3  -5   7    2.21    0.16
   5  -3   7    1.99    0.15
   3   5   7    2.20    0.15
  -5   3   7    2.07    0.15
   5  -3   7    1.94    0.14
  -5   4  -7    8.57    0.37
   4   5  -7    9.89    0.39
  -5   4  -7    9.81    0.41
   5  -4   7   10.06    0.39
   4   5   7    9.44    0.36
  -4  -5   7    9.92    0.40
   5  -4   7    9.53    0.38
   5   5  -7    0.26    0.08
  -5  -5   7    0.22    0.04
  -5  -5   7    0.25    0.07
   5   5   7    0.31    0.05
  -5  -5   7    0.28    0.08
  -5  -5   7    0.29    0.04
  -5   5   7    0.38    0.11
  -6  -5   7   13.24    0.51
   5  -6   7   14.50    0.55
  -6  -5   7   13.75    0.47
  -6  -5   7   12.93    0.58
  -6  -5   7   13.49    0.45
   5  -6   7   13.59    0.52
   6   5   7   13.70    0.51
  -5   6   7   13.50    0.57
  -4   6  -7    0.22    0.06
  -6  -4   7    0.16    0.05
  -6  -4   7    0.16    0.06
   6   4   7    0.24    0.08
  -6  -4   7    0.17    0.06
   4  -6   7    0.11    0.07
   4  -6   7    0.12    0.06
  -4   6   7    0.19    0.09
  -6  -4   7    0.22    0.09
  -3   6  -7   32.91    1.03
   3  -6   7   33.53    1.05
   6   3   7   32.79    1.08
  -6  -3   7   34.20    1.04
  -6  -3   7   33.47    1.07
   3  -6   7   35.56    1.18
  -6  -3   7   34.09    1.07
  -6  -3   7   31.65    1.13
  -2   6  -7    2.83    0.18
  -6  -2   7    2.02    0.16
   2  -6   7    2.44    0.13
  -6  -2   7    2.26    0.15
  -1   6  -7   15.96    0.49
  -6  -1   7   16.92    0.56
  -1   6   7   16.44    0.60
  -1   6   7   13.49    0.60
  -6  -1   7   16.42    0.60
  -6  -1   7   16.68    0.57
  -6  -1   7   16.81    0.60
   0  -6  -7    5.12    0.29
   0   6   7    4.81    0.25
  -6   0   7    4.68    0.26
   0   6   7    4.65    0.22
  -6   0   7    4.72    0.23
  -6   0   7    5.04    0.26
  -6   0   7    4.88    0.25
  -1  -6  -7   25.22    0.85
   1   6   7   25.10    0.82
  -6   1   7   23.05    0.85
  -1  -6   7   25.43    0.85
   6  -1   7   23.79    0.81
   1   6   7   24.39    0.81
  -6   1   7   23.20    0.79
  -6   2  -7   12.16    0.43
   6  -2   7   11.91    0.47
  -2  -6   7   11.95    0.48
   2   6   7   12.11    0.46
  -6   2   7   12.14    0.42
  -6   2   7   12.62    0.51
   2   6   7   11.99    0.46
   2   6   7   12.32    0.48
  -6   2   7   11.99    0.46
  -6   3  -7   17.77    0.59
   6  -3   7   15.11    0.57
  -6   3   7   15.80    0.67
   3   6   7   18.14    0.61
  -3  -6   7   17.51    0.63
   6  -3   7   16.83    0.62
  -3  -6   7   18.54    0.70
  -6   4  -7    0.04    0.04
   6  -4   7    0.07    0.06
   4   6   7    0.07    0.05
  -6   4   7    0.05    0.07
  -4  -6   7    0.08    0.06
  -4  -6   7    0.08    0.07
   6  -4   7    0.03    0.05
  -5  -6   7    4.16    0.24
  -5  -6   7    3.80    0.28
  -6   5   7    4.07    0.28
   5   6   7    4.30    0.23
   5   6   7    4.27    0.20
   6  -5   7    4.10    0.24
   6  -6   7    0.14    0.07
   6   6   7    0.05    0.06
  -6  -6   7    0.12    0.08
   6  -6   7    0.18    0.08
  -6  -6   7    0.10    0.06
  -6   6   7    0.20    0.09
  -7  -5   7    1.41    0.13
   5  -7   7    1.54    0.16
   5  -7   7    1.65    0.18
  -7  -5   7    1.44    0.13
  -7  -5   7    1.60    0.19
   7   5   7    1.61    0.15
  -5   7   7    1.49    0.30
  -4   7  -7    6.93    0.29
  -7  -4   7    7.07    0.28
  -4   7   7    7.06    0.37
   4  -7   7    7.75    0.37
  -7  -4   7    6.37    0.36
   4  -7   7    6.65    0.31
  -7  -4   7    6.85    0.31
   7   4   7    6.71    0.32
  -7  -4   7    6.18    0.29
  -3   7  -7    2.05    0.13
  -7  -3   7    2.08    0.17
  -7  -3   7    2.22    0.14
  -7  -3   7    2.06    0.14
  -3   7   7    2.13    0.19
  -7  -3   7    1.94    0.19
   3  -7   7    2.14    0.14
   3  -7   7    2.39    0.20
   7   3   7    2.03    0.17
  -7  -2   7   32.46    1.05
  -7  -2   7   32.06    1.12
  -2   7   7   33.63    1.11
   7   2   7   34.14    1.09
   2  -7   7   34.05    1.13
   7   1   7    0.32    0.08
   1  -7   7    0.32    0.10
  -7  -1   7    0.24    0.06
  -7  -1   7    0.23    0.07
  -1   7   7    0.19    0.05
  -7   0   7   15.30    0.59
   0   7   7   16.43    0.58
   0  -7   7   17.02    0.64
  -7   0   7   17.11    0.59
  -7   1   7    0.21    0.06
  -7   1   7    0.30    0.07
  -1  -7   7    0.29    0.09
  -7   1   7    0.25    0.08
  -1  -7   7    0.38    0.09
   1   7   7    0.36    0.09
   7  -1   7    0.21    0.07
  -2  -7   7    6.45    0.33
  -7   2   7    6.03    0.26
  -7   2   7    6.25    0.33
  -2  -7   7    6.49    0.36
  -7   2   7    6.18    0.34
   7  -2   7    6.38    0.31
  -7   3  -7    1.18    0.11
   7  -3   7    1.33    0.16
  -3  -7   7    1.59    0.19
  -3  -7   7    1.21    0.15
  -7   3   7    1.40    0.17
  -7   4  -7   15.88    0.57
   7  -4   7   15.78    0.61
  -7   4   7   15.60    0.66
  -4  -7   7   16.39    0.68
   4   7   7   15.98    0.57
  -4  -7   7   15.56    0.61
   7  -5   7    0.36    0.10
  -7   5   7    0.31    0.11
   5   7   7    0.36    0.08
  -5  -7   7    0.20    0.09
  -5  -7   7    0.49    0.09
   5   7   7    0.26    0.07
   4  -8   7    0.13    0.08
   8   4   7    0.15    0.07
  -8  -4   7    0.10    0.07
  -4   8   7    0.08    0.08
  -8  -4   7    0.06    0.05
  -8  -4   7    0.12    0.07
  -8  -3   7    3.47    0.19
  -3   8   7    3.66    0.25
   3  -8   7    3.81    0.27
   8   3   7    3.64    0.29
  -8  -3   7    3.45    0.26
  -2   8   7    0.34    0.10
   8   2   7    0.47    0.11
  -8  -2   7    0.32    0.07
  -8  -2   7    0.44    0.10
  -8  -1   7   26.70    0.95
   8   1   7   27.30    0.94
   1  -8   7   29.28    1.01
   1  -8   7   27.86    0.99
  -1   8   7   27.50    0.94
  -8  -1   7   26.61    0.89
   0   8   7    1.03    0.12
  -8   0   7    1.19    0.12
   0  -8   7    1.32    0.18
   0  -8   7    1.37    0.17
  -8   0   7    0.94    0.13
   8   0   7    1.26    0.15
  -8   0   7    1.16    0.12
   0   8   7    1.10    0.14
   8  -1   7    4.37    0.26
  -8   1   7    3.97    0.23
  -1  -8   7    4.53    0.30
  -8   1   7    4.21    0.29
  -1  -8   7    3.97    0.27
  -8   1   7    4.08    0.23
  -8   1   7    4.80    0.23
   1   8   7    4.29    0.24
   1   8   7    4.59    0.26
   2   8   7    0.40    0.09
  -8   2   7    0.32    0.10
  -2  -8   7    0.49    0.10
  -2  -8   7    0.56    0.12
   8  -2   7    0.48    0.13
  -8   3  -7    6.21    0.31
  -8   3   7    6.08    0.37
  -3  -8   7    6.39    0.34
   8  -3   7    6.28    0.34
   8  -4   7    0.40    0.12
  -4  -8   7    0.45    0.10
  -8   4   7    0.45    0.12
  -4  -8   7    0.62    0.14
   9   1   7    0.19    0.10
  -1   9   7   -0.07    0.04
  -9  -1   7    0.05    0.07
   1  -9   7    0.00    0.04
  -9  -1   7    0.11    0.05
  -9   0   7    8.11    0.33
   0  -9   7    6.76    0.40
   0  -9   7    8.94    0.44
  -9   0   7    8.17    0.38
   9   0   7    8.77    0.43
  -9   1   7    0.24    0.10
  -1  -9   7    0.37    0.11
  -9   1   7    0.32    0.07
   9  -1   7    0.35    0.15
   0   0   8  232.65   13.04
   0   1  -8   13.66    0.46
   1   0  -8   13.17    0.46
   0  -1  -8   13.00    0.47
  -1   0  -8   13.51    0.47
   1   0   8   12.82    0.46
   0  -1   8   13.42    0.47
   0  -1   8   13.28    0.45
   1   0   8   13.26    0.45
  -1   0   8   13.55    0.47
   0   1   8   13.83    0.47
  -1   0   8   13.37    0.46
  -1   1  -8   20.23    0.67
  -1  -1  -8   20.80    0.69
   1   1  -8   20.75    0.67
   1  -1  -8   20.98    0.69
  -1  -1   8   20.40    0.68
  -1   1   8   20.97    0.68
   1   1   8   20.63    0.67
   1  -1   8   20.86    0.66
   1  -1   8   20.90    0.68
   1  -2  -8    9.87    0.39
  -1   2  -8   10.20    0.38
  -1   2  -8   10.02    0.36
  -2  -1  -8   10.17    0.38
  -2  -1   8   10.38    0.37
  -1   2   8   10.09    0.39
  -2  -1   8   10.28    0.38
   2   1   8   10.19    0.37
   1  -2   8   10.01    0.35
   1  -2   8   10.09    0.38
   2   1   8   10.50    0.37
   0  -2  -8   34.53    1.07
   2   0  -8   33.87    1.05
   0   2  -8   33.97    1.06
  -2   0  -8   33.47    1.06
   0   2  -8   34.65    1.04
   0  -2   8   33.76    1.06
   2   0   8   32.77    1.04
   2   0   8   32.83    1.04
  -2   0   8   33.33    1.06
   0  -2   8   34.32    1.02
   0   2   8   34.20    1.06
  -2   0   8   34.27    1.06
  -1  -2  -8    0.36    0.06
   1   2  -8    0.40    0.05
   2  -1  -8    0.51    0.07
   2  -1   8    0.57    0.07
  -1  -2   8    0.45    0.07
  -2   1   8    0.72    0.08
   1   2   8    0.38    0.06
  -1  -2   8    0.44    0.06
  -2   2  -8   87.20    2.53
  -2   2  -8   88.23    2.55
   2  -2  -8   81.67    2.56
  -2  -2  -8   86.05    2.56
   2  -2   8   86.18    2.54
  -2  -2   8   81.07    2.51
   2  -2   8   84.67    2.51
  -2  -2   8   89.53    2.52
  -2   2   8   86.43    2.57
   2   2   8   85.83    2.54
  -2  -2   8   87.44    2.56
  -2   3  -8   18.92    0.60
  -2   3  -8   18.58    0.63
  -3  -2   8   18.94    0.63
  -3  -2   8   17.45    0.59
   2  -3   8   17.25    0.58
   3   2   8   18.60    0.62
  -3  -2   8   18.24    0.61
   2  -3   8   18.61    0.63
   1  -3  -8   10.72    0.41
  -3  -1  -8   10.51    0.40
  -1   3  -8   10.59    0.39
  -1   3  -8   10.15    0.40
   1  -3   8   10.51    0.40
  -3  -1   8   10.45    0.38
   3   1   8   10.25    0.38
   1  -3   8   10.13    0.35
  -3  -1   8   10.72    0.40
  -3  -1   8   10.75    0.39
  -1   3   8   10.64    0.41
   3   1   8   10.53    0.37
  -3   0  -8   26.66    0.86
   0   3  -8   26.24    0.87
   0   3  -8   26.88    0.82
   0  -3  -8   26.60    0.88
   0  -3   8   27.32    0.87
   0   3   8   27.05    0.87
   0  -3   8   26.54    0.81
  -3   0   8   27.34    0.87
  -3   0   8   27.41    0.87
   3   0   8   25.91    0.84
  -3   0   8   26.87    0.86
   3   0   8   26.19    0.84
   1   3  -8    0.58    0.08
   1   3  -8    0.61    0.06
  -3   1  -8    0.78    0.08
   3  -1   8    0.66    0.07
  -3   1   8    0.80    0.10
   1   3   8    0.51    0.08
   3  -1   8    0.69    0.08
  -1  -3   8    0.78    0.09
  -3   1   8    0.72    0.09
   2   3  -8    0.19    0.05
  -3   2  -8    0.23    0.05
  -3   2  -8    0.15    0.05
  -3   2   8    0.19    0.06
  -2  -3   8    0.20    0.04
   3  -2   8    0.37    0.06
   3  -2   8    0.26    0.05
  -3   2   8    0.21    0.06
  -2  -3   8    0.26    0.04
  -2  -3   8    0.21    0.06
   2   3   8    0.30    0.06
  -3  -3  -8   36.87    1.17
  -3   3  -8   35.81    1.13
  -3   3  -8   37.14    1.15
  -3   3   8   37.06    1.18
   3  -3   8   37.79    1.15
   3  -3   8   34.55    1.12
   3   3   8   36.19    1.14
  -3  -3   8   37.84    1.16
  -3  -3   8   35.13    1.10
  -3  -3   8   35.92    1.09
  -3   3   8   36.62    1.18
   3   3   8   37.00    1.18
  -3   4  -8   21.44    0.72
  -3   4  -8   21.40    0.68
   4   3   8   21.08    0.68
   3  -4   8   21.83    0.72
   3  -4   8   19.46    0.67
  -4  -3   8   21.65    0.77
  -4  -3   8   21.12    0.72
  -4  -3   8   20.73    0.68
   4   3   8   21.42    0.70
  -4  -3   8   19.36    0.65
  -2   4  -8   97.46    2.90
  -4  -2  -8   97.13    2.90
  -2   4  -8   96.11    2.84
  -4  -2   8   99.04    2.94
   2  -4   8   91.24    2.83
  -2   4   8   94.48    2.91
  -2   4   8   98.97    2.91
  -4  -2   8   97.34    2.87
  -2   4   8   98.83    2.92
   2  -4   8  100.53    2.90
  -4  -2   8   99.18    2.89
  -4  -2   8   97.59    2.85
   4   2   8   99.10    2.84
   4   2   8   92.98    2.87
  -1   4  -8    2.65    0.17
   1  -4  -8    2.62    0.18
  -4  -1  -8    3.11    0.18
  -1   4  -8    2.60    0.12
   1  -4   8    2.58    0.17
   4   1   8    2.65    0.16
  -4  -1   8    2.64    0.18
  -4  -1   8    2.65    0.16
  -4  -1   8    2.48    0.16
  -4  -1   8    2.51    0.15
   1  -4   8    2.62    0.12
  -1   4   8    2.67    0.18
  -1   4   8    2.61    0.17
   4   1   8    2.46    0.15
   0   4  -8   42.61    1.25
   0  -4  -8   43.16    1.34
   0   4  -8   41.45    1.33
  -4   0  -8   42.43    1.32
  -4   0   8   42.36    1.32
   0  -4   8   43.14    1.33
   0  -4   8   41.30    1.24
  -4   0   8   43.87    1.31
   4   0   8   41.23    1.30
   0   4   8   41.14    1.37
  -4   0   8   42.15    1.33
   4   0   8   42.46    1.28
  -4   0   8   43.20    1.33
   0   4   8   41.42    1.29
   0   4   8   41.37    1.32
  -1  -4  -8    6.17    0.29
  -4   1  -8    6.07    0.27
   1   4  -8    6.30    0.28
  -4   1   8    5.71    0.26
   4  -1   8    6.22    0.26
   1   4   8    5.97    0.27
  -1  -4   8    5.99    0.19
  -1  -4   8    6.13    0.28
   4  -1   8    5.93    0.24
  -1  -4   8    5.80    0.20
   1   4   8    6.17    0.27
  -4   1   8    6.25    0.29
   1   4   8    6.00    0.27
  -2  -4  -8   41.47    1.30
  -4   2  -8   39.74    1.26
   2   4  -8   40.01    1.28
  -2  -4   8   41.11    1.29
  -2  -4   8   39.82    1.18
  -2  -4   8   40.57    1.18
   2   4   8   40.82    1.27
   2   4   8   40.20    1.27
   4  -2   8   41.71    1.26
   4  -2   8   41.66    1.26
  -4   2   8   39.86    1.25
  -4   2   8   40.45    1.31
  -4   2   8   41.14    1.29
   2   4   8   42.03    1.29
   3   4  -8    0.08    0.04
  -3  -4  -8   -0.02    0.05
  -4   3  -8    0.03    0.03
   4  -3   8    0.07    0.04
   4  -3   8    0.11    0.05
   3   4   8    0.07    0.05
   3   4   8    0.06    0.05
  -3  -4   8    0.10    0.03
  -3  -4   8    0.06    0.02
  -3  -4   8    0.06    0.05
  -4   3   8    0.08    0.04
   3   4   8    0.07    0.04
  -4   3   8    0.06    0.03
  -4   4  -8   28.54    0.95
  -4   4  -8   30.16    0.97
  -4  -4   8   29.07    0.88
  -4  -4   8   29.20    0.97
   4  -4   8   30.00    0.97
   4  -4   8   28.93    0.94
  -4  -4   8   29.15    0.90
   4   4   8   29.26    0.93
  -4  -4   8   31.40    1.04
  -4   5  -8    0.52    0.08
  -4   5   8    0.65    0.12
  -5  -4   8    0.35    0.10
   4  -5   8    0.51    0.08
  -5  -4   8    0.50    0.06
  -5  -4   8    0.64    0.10
   5   4   8    0.39    0.09
   5   4   8    0.39    0.06
  -5  -4   8    0.37    0.07
  -3   5  -8   16.81    0.55
   5   3   8   16.51    0.53
  -5  -3   8   16.33    0.57
   3  -5   8   16.58    0.55
  -5  -3   8   16.17    0.64
  -5  -3   8   15.99    0.58
  -5  -3   8   16.47    0.54
  -2   5  -8    0.40    0.05
  -5  -2   8    0.34    0.08
   2  -5   8    0.19    0.06
  -5  -2   8    0.32    0.06
   5   2   8    0.34    0.05
  -2   5   8    0.25    0.07
  -2   5   8    0.46    0.05
  -5  -2   8    0.31    0.07
  -5  -2   8    0.36    0.07
   2  -5   8    0.45    0.06
  -1   5  -8   10.42    0.34
   1  -5   8   10.20    0.34
   5   1   8   10.78    0.35
  -5  -1   8   10.65    0.39
  -1   5   8   10.62    0.42
  -5  -1   8   10.38    0.41
  -1   5   8    9.53    0.36
  -5  -1   8   10.12    0.40
  -5  -1   8   10.30    0.43
   0  -5  -8    4.24    0.24
  -5   0   8    4.59    0.25
   0   5   8    4.68    0.24
  -5   0   8    4.22    0.22
   0   5   8    4.31    0.21
   5   0   8    4.60    0.23
  -5   0   8    4.47    0.23
  -5   0   8    4.75    0.24
   0   5   8    4.64    0.24
  -1  -5  -8   17.37    0.65
   1   5   8   17.92    0.64
   1   5   8   18.86    0.64
  -5   1   8   18.11    0.63
   5  -1   8   17.73    0.62
   1   5   8   18.17    0.63
  -5   1   8   17.70    0.62
  -1  -5   8   19.88    0.79
   5  -1   8   18.44    0.59
  -5   1   8   16.39    0.65
  -5   2  -8   15.39    0.54
   2   5   8   16.28    0.56
   5  -2   8   14.66    0.55
  -5   2   8   16.06    0.60
   2   5   8   15.74    0.56
  -5   2   8   15.29    0.54
   5  -2   8   16.20    0.54
   2   5   8   15.66    0.58
  -5   3  -8    0.41    0.07
   5  -3   8    0.53    0.08
  -3  -5   8    0.33    0.09
   5  -3   8    0.36    0.08
  -5   4  -8    5.94    0.28
   5  -4   8    6.31    0.29
   4   5   8    6.01    0.26
  -4  -5   8    5.83    0.29
  -5   5   8   13.67    0.57
  -5  -5   8   12.92    0.57
  -5  -5   8   12.80    0.51
   5   5   8   13.55    0.50
   5  -5   8   12.87    0.50
  -5  -5   8   13.22    0.41
   5   5   8   13.91    0.46
  -5  -5   8   12.95    0.42
   6   5   8    0.11    0.07
   5  -6   8   -0.04    0.05
   5  -6   8    0.15    0.07
  -6  -5   8    0.00    0.05
  -6  -5   8    0.05    0.05
  -5   6   8    0.06    0.07
  -6  -5   8    0.06    0.07
  -6  -5   8    0.01    0.03
  -4   6  -8   52.91    1.58
  -6  -4   8   49.44    1.58
  -6  -4   8   50.93    1.69
  -6  -4   8   49.97    1.55
   4  -6   8   50.19    1.59
   4  -6   8   55.38    1.66
   6   4   8   53.95    1.61
  -4   6   8   51.66    1.67
  -6  -4   8   51.68    1.61
  -3   6  -8    0.09    0.04
  -6  -3   8    0.17    0.05
   3  -6   8    0.16    0.05
  -6  -3   8    0.18    0.08
  -6  -3   8    0.11    0.06
   6   3   8    0.11    0.06
  -6  -3   8    0.15    0.05
   3  -6   8    0.12    0.07
  -3   6   8    0.23    0.08
  -2   6  -8   27.98    0.85
   2  -6   8   26.37    0.89
   2  -6   8   29.08    0.95
  -6  -2   8   28.69    0.93
  -6  -2   8   28.28    0.91
   6   2   8   27.21    0.91
  -6  -2   8   26.83    0.88
  -6  -2   8   26.46    0.95
  -1   6   8   12.72    0.44
  -6  -1   8   12.46    0.50
  -6  -1   8   12.22    0.50
  -6  -1   8   12.69    0.48
  -6  -1   8   12.57    0.46
  -6   0   8   42.71    1.34
  -6   0   8   40.27    1.49
   0   6   8   41.45    1.30
  -6   0   8   43.46    1.33
  -6   1   8    1.31    0.12
  -6   1   8    1.33    0.15
  -1  -6   8    1.25    0.14
   1   6   8    1.25    0.12
   6  -1   8    1.42    0.14
  -6   2  -8   20.16    0.66
  -2  -6   8   21.01    0.79
  -2  -6   8   20.12    0.73
   6  -2   8   19.93    0.70
  -6   2   8   20.48    0.66
  -6   2   8   18.98    0.74
   2   6   8   20.26    0.72
  -6   3  -8    2.78    0.19
  -6   3   8    3.26    0.14
   3   6   8    3.03    0.21
  -6   3   8    3.00    0.23
   6  -3   8    2.93    0.20
  -3  -6   8    3.22    0.21
  -3  -6   8    3.31    0.25
  -6   4   8   26.38    0.96
  -4  -6   8   27.10    0.99
  -4  -6   8   27.22    0.92
   4   6   8   26.38    0.88
   4   6   8   26.17    0.87
   6  -4   8   25.70    0.90
  -5  -6   8    3.68    0.23
  -6   5   8    3.79    0.28
   6  -5   8    3.66    0.23
   5   6   8    3.85    0.22
   5   6   8    4.24    0.29
   6  -5   8    3.49    0.22
  -5  -6   8    3.43    0.29
   6  -6   8    1.63    0.17
  -6  -6   8    1.46    0.15
   6  -6   8    1.63    0.17
  -6  -6   8    1.33    0.19
  -6   6   8    1.65    0.20
   6   6   8    1.61    0.15
   7   5   8    1.75    0.17
  -7  -5   8    1.85    0.21
  -7  -5   8    1.86    0.14
   5  -7   8    2.04    0.18
  -5   7   8    1.59    0.19
  -7  -5   8    1.64    0.15
  -4   7  -8    2.81    0.17
   4  -7   8    3.00    0.19
  -4   7   8    2.90    0.23
  -7  -4   8    2.53    0.23
   4  -7   8    3.36    0.24
  -7  -4   8    2.93    0.19
   7   4   8    3.24    0.21
  -7  -4   8    3.06    0.16
   3  -7   8    8.94    0.41
   3  -7   8    8.07    0.33
  -7  -3   8    8.07    0.35
   7   3   8    8.48    0.37
  -7  -3   8    7.72    0.40
  -7  -3   8    8.12    0.37
  -7  -3   8    9.05    0.37
  -3   7   8    8.54    0.41
   7   2   8    2.51    0.19
  -2   7   8    2.60    0.21
  -7  -2   8    2.61    0.17
  -7  -2   8    2.49    0.21
   2  -7   8    2.75    0.21
  -7  -2   8    2.78    0.20
   7   1   8   11.91    0.46
  -7  -1   8   11.62    0.45
  -7  -1   8   11.44    0.49
  -7  -1   8   11.47    0.48
  -1   7   8   11.40    0.41
  -1   7   8   11.05    0.47
   1  -7   8   11.21    0.49
   7   0   8    0.54    0.09
  -7   0   8    0.53    0.09
   0   7   8    0.60    0.09
   0   7   8    0.76    0.12
  -7   0   8    0.45    0.10
   0  -7   8    0.56    0.12
  -7   0   8    0.57    0.09
   0  -7   8    0.39    0.09
   1   7   8    3.12    0.21
  -7   1   8    3.01    0.18
   1   7   8    2.86    0.19
  -1  -7   8    2.92    0.21
   7  -1   8    2.60    0.19
  -7   1   8    3.02    0.23
  -7   1   8    2.85    0.19
  -1  -7   8    3.55    0.26
   7  -2   8    4.75    0.26
  -7   2   8    4.88    0.30
  -2  -7   8    5.01    0.32
   2   7   8    4.62    0.25
  -2  -7   8    4.44    0.27
  -7   2   8    4.51    0.22
  -7   3  -8    8.90    0.43
  -3  -7   8    9.83    0.45
   3   7   8   10.97    0.42
  -3  -7   8   10.92    0.51
  -7   3   8   10.65    0.49
   7  -3   8   10.35    0.44
   4   7   8    0.91    0.12
  -4  -7   8    0.71    0.11
  -7   4   8    0.97    0.16
   7  -4   8    0.75    0.13
  -4  -7   8    0.79    0.16
   7  -5   8    0.17    0.08
  -5  -7   8    0.26    0.11
  -7   5   8    0.19    0.09
   5   7   8    0.19    0.07
  -5  -7   8    0.11    0.07
  -3   8   8    0.02    0.10
   3  -8   8    0.11    0.08
  -8  -3   8    0.13    0.06
   8   3   8    0.12    0.07
  -8  -3   8    0.10    0.08
  -8  -2   8   13.24    0.57
  -2   8   8   14.16    0.57
   8   2   8   14.97    0.56
   2  -8   8   12.40    0.57
  -8  -2   8   13.74    0.57
  -8  -2   8   14.04    0.51
  -8  -1   8    1.51    0.17
  -8  -1   8    1.59    0.14
  -8  -1   8    1.65    0.18
   1  -8   8    1.76    0.21
   8   1   8    1.83    0.17
  -1   8   8    1.69    0.17
   1  -8   8    1.28    0.17
   0   8   8   17.86    0.64
   8   0   8   17.25    0.70
   0   8   8   18.77    0.67
  -8   0   8   17.86    0.64
   0  -8   8   16.20    0.81
  -8   0   8   17.63    0.66
  -8   0   8   17.36    0.71
   0  -8   8   19.76    0.75
   1   8   8    0.18    0.08
   8  -1   8    0.22    0.08
  -8   1   8    0.26    0.10
  -8   1   8    0.25    0.07
  -8   1   8    0.21    0.07
  -1  -8   8    0.28    0.10
  -2  -8   8   17.09    0.74
   8  -2   8   15.09    0.62
  -8   2   8   16.02    0.56
  -8   2   8   14.89    0.67
   2   8   8   16.37    0.60
  -8   3   8    3.85    0.30
  -3  -8   8    4.93    0.33
  -3  -8   8    3.87    0.29
   8  -3   8    4.86    0.29
   0   0  -9   -0.01    0.04
   0   0   9   -0.02    0.04
   0   0   9    0.05    0.05
  -1   0  -9  149.30    4.41
   0   1  -9  151.84    4.40
   0  -1  -9  151.11    4.42
   1   0  -9  150.15    4.41
   1   0   9  151.41    4.39
   0  -1   9  151.31    4.38
   0   1   9  148.61    4.40
   1   0   9  150.94    4.41
  -1   0   9  154.58    4.40
   1   1  -9    1.56    0.11
  -1   1  -9    1.52    0.11
  -1  -1  -9    1.55    0.12
   1  -1  -9    1.55    0.12
   1  -1   9    1.42    0.12
   1   1   9    1.46    0.12
  -1   1   9    1.49    0.12
  -1  -1   9    1.63    0.11
  -1  -1   9    1.49    0.12
   1  -1   9    1.50    0.11
   1   1   9    1.43    0.11
  -1   2  -9   55.56    1.68
  -2  -1  -9   55.83    1.71
   1  -2  -9   56.07    1.72
  -1   2  -9   54.95    1.71
   2   1   9   55.83    1.69
   1  -2   9   55.65    1.67
   1  -2   9   56.05    1.71
  -2  -1   9   58.36    1.69
   2   1   9   56.82    1.69
  -1   2   9   56.44    1.72
  -2  -1   9   55.41    1.71
   0  -2  -9   -0.01    0.03
  -2   0  -9    0.00    0.03
   0   2  -9    0.01    0.03
   2   0  -9    0.00    0.04
   0   2   9    0.02    0.05
  -2   0   9    0.01    0.04
   2   0   9    0.04    0.03
   0  -2   9    0.02    0.04
   0  -2   9    0.05    0.03
  -2   0   9   -0.01    0.03
   2   0   9    0.05    0.04
   2  -1  -9   24.23    0.82
   1   2  -9   24.93    0.78
  -2   1  -9   24.42    0.80
  -1  -2  -9   25.25    0.83
  -1  -2   9   25.09    0.82
   1   2   9   24.24    0.81
  -2   1   9   25.85    0.82
   2  -1   9   24.36    0.80
   2  -1   9   24.84    0.79
  -2   2  -9    8.17    0.31
  -2   2  -9    8.09    0.32
  -2  -2  -9    7.56    0.34
  -2   2   9    8.00    0.34
   2  -2   9    7.89    0.32
  -2  -2   9    7.79    0.29
   2  -2   9    7.96    0.30
   2   2   9    7.65    0.32
  -2  -2   9    8.18    0.34
  -2  -2   9    7.49    0.30
  -3  -2  -9   84.35    2.50
   2  -3  -9   79.57    2.49
  -2   3  -9   84.36    2.48
  -2   3  -9   83.22    2.45
  -3  -2   9   82.27    2.45
  -3  -2   9   80.22    2.44
  -2   3   9   80.27    2.50
  -3  -2   9   87.24    2.49
   3   2   9   84.81    2.45
   2  -3   9   85.26    2.48
   2  -3   9   78.49    2.43
  -1   3  -9    6.18    0.25
  -1   3  -9    6.29    0.28
  -3  -1  -9    6.46    0.29
   1  -3  -9    6.41    0.30
  -3  -1   9    6.49    0.29
   3   1   9    6.51    0.26
  -1   3   9    6.19    0.29
   1  -3   9    6.13    0.24
  -3  -1   9    6.50    0.27
   1  -3   9    6.55    0.29
   3   1   9    6.50    0.27
  -3  -1   9    6.75    0.28
   0   3  -9    6.47    0.29
  -3   0  -9    7.21    0.38
   0  -3  -9    6.81    0.31
  -3   0   9    6.70    0.29
  -3   0   9    6.79    0.30
   0  -3   9    6.10    0.24
   0  -3   9    6.98    0.30
   0   3   9    6.98    0.30
   3   0   9    6.77    0.27
   3   0   9    6.92    0.28
  -3   0   9    6.63    0.29
  -3   1  -9    1.20    0.11
   1   3  -9    1.40    0.12
  -1  -3  -9    1.45    0.13
   1   3  -9    1.31    0.09
   3  -1   9    1.23    0.10
  -3   1   9    1.30    0.12
   1   3   9    1.26    0.12
  -3   1   9    1.24    0.12
   3  -1   9    1.38    0.11
  -1  -3   9    1.38    0.12
  -1  -3   9    1.28    0.08
  -3   2  -9   25.58    0.80
  -2  -3  -9   24.82    0.83
  -3   2  -9   24.00    0.79
  -3   2   9   24.06    0.82
   3  -2   9   24.64    0.80
  -2  -3   9   23.90    0.75
   3  -2   9   22.97    0.77
  -2  -3   9   23.46    0.75
  -3   2   9   24.53    0.83
   2   3   9   24.17    0.80
  -2  -3   9   24.93    0.82
  -3   3  -9    5.58    0.26
  -3   3  -9    5.16    0.24
   3   3   9    5.63    0.28
   3  -3   9    5.56    0.24
   3   3   9    5.41    0.26
  -3  -3   9    5.54    0.22
  -3  -3   9    5.51    0.27
   3  -3   9    5.88    0.26
  -3  -3   9    5.11    0.23
  -3   4  -9   33.53    1.04
  -4  -3   9   34.23    1.08
  -4  -3   9   31.86    1.01
  -4  -3   9   31.75    1.13
   4   3   9   34.23    1.04
  -4  -3   9   32.71    1.03
   3  -4   9   32.78    1.03
   3  -4   9   33.84    1.08
  -2   4  -9    0.00    0.04
  -2   4  -9    0.03    0.03
   2  -4   9   -0.01    0.03
  -4  -2   9    0.24    0.06
  -4  -2   9    0.02    0.03
  -4  -2   9   -0.01    0.04
   4   2   9    0.03    0.03
  -4  -2   9   -0.01    0.04
   2  -4   9    0.03    0.05
  -4  -1  -9   32.16    1.07
  -1   4  -9   30.84    1.03
   1  -4  -9   31.94    1.05
  -1   4  -9   31.63    0.96
  -4  -1   9   28.96    1.01
   4   1   9   31.83    0.97
  -1   4   9   32.19    1.04
   1  -4   9   31.83    1.03
  -4  -1   9   31.50    0.99
  -4  -1   9   31.75    1.01
  -4  -1   9   31.07    1.04
   1  -4   9   30.17    0.94
  -1   4   9   30.98    1.03
  -4   0  -9    5.61    0.27
   0   4  -9    5.82    0.28
   0  -4  -9    5.95    0.29
   0   4  -9    5.77    0.22
   0  -4   9    5.88    0.21
  -4   0   9    6.18    0.30
   0   4   9    5.91    0.28
  -4   0   9    5.74    0.28
  -4   0   9    6.01    0.28
   4   0   9    6.00    0.24
   0   4   9    5.95    0.28
   4   0   9    5.80    0.26
   1   4  -9   11.93    0.48
  -4   1  -9   12.03    0.46
  -1  -4  -9   12.29    0.49
   1   4   9   12.40    0.46
   4  -1   9   12.39    0.44
   1   4   9   12.34    0.47
  -4   1   9   12.56    0.49
   4  -1   9   12.11    0.44
  -1  -4   9   12.26    0.48
  -4   1   9   12.59    0.47
   1   4   9   13.01    0.47
  -1  -4   9   11.95    0.38
  -4   2  -9    8.46    0.33
  -4   2  -9    8.43    0.34
  -2  -4   9    7.60    0.35
   2   4   9    8.03    0.35
   4  -2   9    7.77    0.32
  -2  -4   9    7.89    0.26
   4  -2   9    8.51    0.33
  -2  -4   9    7.87    0.26
  -4   2   9    8.49    0.37
   2   4   9    8.13    0.34
  -4   3  -9    8.85    0.36
  -4   3  -9    9.10    0.36
   4  -3   9    9.39    0.37
  -3  -4   9    8.42    0.29
  -3  -4   9    8.80    0.29
  -4   3   9    8.64    0.33
   3   4   9    9.35    0.36
  -3  -4   9    9.26    0.41
   4  -3   9    8.61    0.35
  -4   4  -9    1.18    0.11
  -4  -4   9    0.95    0.08
   4   4   9    1.05    0.10
   4  -4   9    1.57    0.16
   4  -4   9    1.01    0.11
  -4  -4   9    1.02    0.14
  -4  -4   9    1.09    0.16
  -4  -4   9    1.04    0.07
  -4   5  -9   40.52    1.25
   5   4   9   39.75    1.26
  -5  -4   9   39.16    1.28
  -4   5   9   40.25    1.33
  -5  -4   9   38.94    1.35
   5   4   9   40.16    1.22
   4  -5   9   40.04    1.25
   4  -5   9   41.31    1.47
  -5  -4   9   38.33    1.22
  -5  -4   9   40.00    1.21
  -3   5  -9    1.64    0.12
   3  -5   9    1.84    0.12
  -5  -3   9    1.94    0.15
   5   3   9    1.85    0.12
  -5  -3   9    1.69    0.13
  -3   5   9    1.79    0.17
  -5  -3   9    1.66    0.11
  -5  -3   9    1.74    0.18
   5   3   9    1.79    0.15
  -2   5  -9    9.65    0.35
   2  -5   9   10.58    0.35
  -5  -2   9    9.49    0.48
  -5  -2   9    9.68    0.40
  -2   5   9    9.32    0.34
  -5  -2   9   10.59    0.37
  -5  -2   9    9.35    0.39
  -1   5  -9    0.08    0.03
  -5  -1   9    0.05    0.04
  -5  -1   9    0.10    0.05
   5   1   9    0.08    0.03
   1  -5   9    0.12    0.03
  -5  -1   9    0.11    0.05
  -1   5   9    0.07    0.04
  -5  -1   9    0.06    0.06
   5   0   9   20.72    0.69
   0   5   9   20.29    0.68
  -5   0   9   20.44    0.72
  -5   0   9   19.48    0.71
  -5   0   9   20.10    0.71
  -5   0   9   20.68    0.70
   5   0   9   20.32    0.65
   5  -1   9    1.16    0.12
  -5   1   9    1.03    0.11
  -1  -5   9    0.92    0.12
   1   5   9    1.02    0.11
   5  -1   9    1.13    0.10
  -5   2  -9   12.01    0.44
   5  -2   9   12.33    0.44
   5  -2   9   12.16    0.46
  -5   2   9   12.22    0.50
   2   5   9   12.03    0.48
  -2  -5   9   11.81    0.48
   2   5   9   12.11    0.47
  -5   2   9   11.99    0.44
  -5   3  -9    4.24    0.22
   5  -3   9    4.76    0.23
  -5   3   9    4.59    0.28
   5  -3   9    4.50    0.23
   3   5   9    4.62    0.23
  -5   3   9    4.65    0.19
  -3  -5   9    4.39    0.25
   4   5   9   12.31    0.46
   4   5   9   12.18    0.47
  -4  -5   9   11.28    0.48
  -4  -5   9   12.40    0.55
   5  -4   9   12.24    0.46
  -5   4   9   12.38    0.53
  -5  -5   9    3.00    0.20
   5  -5   9    3.36    0.22
  -5  -5   9    2.94    0.13
   5  -5   9    3.08    0.20
  -5  -5   9    2.84    0.12
   5   5   9    3.03    0.17
  -5   5   9    2.91    0.24
  -5  -5   9    3.03    0.25
   5   5   9    3.28    0.21
   6   5   9    5.06    0.27
  -5   6   9    5.16    0.33
  -6  -5   9    5.10    0.27
  -6  -5   9    4.70    0.21
   5  -6   9    5.09    0.27
   5  -6   9    5.28    0.29
  -6  -5   9    4.66    0.32
  -4   6  -9    1.38    0.13
   4  -6   9    1.63    0.14
  -6  -4   9    1.35    0.14
   6   4   9    1.40    0.15
  -4   6   9    1.34    0.17
  -6  -4   9    1.42    0.10
  -6  -4   9    1.38    0.18
   4  -6   9    1.51    0.17
  -6  -4   9    1.17    0.12
  -3   6  -9   26.54    0.85
  -6  -3   9   25.59    0.96
   6   3   9   26.17    0.89
  -3   6   9   27.27    0.95
   3  -6   9   26.23    0.85
  -6  -3   9   26.21    0.89
   3  -6   9   28.60    0.94
  -2   6  -9    0.48    0.06
  -2   6   9    0.48    0.11
  -6  -2   9    0.34    0.08
  -6  -2   9    0.42    0.08
  -6  -2   9    0.35    0.07
  -6  -2   9    0.23    0.08
   6   2   9    0.57    0.10
   2  -6   9    0.46    0.07
   2  -6   9    0.47    0.10
  -2   6   9    0.39    0.06
   1  -6   9    3.49    0.33
  -1   6   9    3.69    0.18
   1  -6   9    3.63    0.14
  -1   6   9    3.90    0.24
  -6  -1   9    4.00    0.22
  -6  -1   9    4.17    0.28
   6   0   9   17.97    0.63
  -6   0   9   17.26    0.63
   0   6   9   17.39    0.60
  -6   0   9   17.03    0.66
  -6   0   9   17.48    0.64
   1   6   9   20.37    0.71
  -1  -6   9   21.03    0.75
  -6   1   9   21.08    0.77
   6  -1   9   20.08    0.71
  -6   1   9   20.16    0.71
  -6   2   9    7.33    0.31
   6  -2   9    7.49    0.34
   2   6   9    7.57    0.34
  -6   2   9    7.61    0.38
  -2  -6   9    7.45    0.36
  -2  -6   9    8.15    0.42
  -6   3  -9   14.62    0.53
  -6   3   9   14.11    0.48
   6  -3   9   13.65    0.54
  -6   3   9   14.24    0.60
   3   6   9   14.56    0.55
  -3  -6   9   15.27    0.58
  -3  -6   9   15.97    0.65
   6  -4   9    0.32    0.09
  -4  -6   9    0.36    0.09
  -6   4   9    0.32    0.10
   4   6   9    0.49    0.10
  -4  -6   9    0.23    0.10
   5   6   9    2.50    0.16
   6  -5   9    2.44    0.19
   5   6   9    2.56    0.19
  -5  -6   9    2.42    0.19
  -5  -6   9    2.70    0.25
  -6   5   9    2.08    0.22
   6  -6   9    0.00    0.06
   6  -6   9   -0.11    0.04
  -6   6   9    0.01    0.08
   6   6   9   -0.01    0.06
  -6  -6   9   -0.06    0.05
  -5   7   9    0.19    0.11
   7   5   9    0.39    0.09
  -7  -5   9    0.19    0.07
   5  -7   9    0.28    0.09
   5  -7   9    0.28    0.08
  -7  -5   9    0.23    0.07
  -7  -4   9    2.50    0.18
  -7  -4   9    2.44    0.18
   7   4   9    2.63    0.20
  -7  -4   9    2.75    0.21
  -4   7   9    3.21    0.25
   4  -7   9    2.61    0.18
   4  -7   9    2.79    0.30
  -7  -4   9    2.42    0.23
   3  -7   9    3.92    0.19
  -7  -3   9    3.93    0.22
   7   3   9    3.81    0.26
  -7  -3   9    3.22    0.26
  -7  -3   9    3.58    0.26
   3  -7   9    3.83    0.27
  -3   7   9    3.96    0.26
   7   2   9    9.48    0.40
  -2   7   9    9.38    0.43
  -7  -2   9    8.99    0.43
   2  -7   9   10.24    0.45
  -7  -2   9    9.26    0.42
   2  -7   9    8.56    0.32
   1  -7   9    3.56    0.25
  -1   7   9    3.58    0.24
  -1   7   9    3.33    0.18
  -7  -1   9    3.47    0.24
   7   1   9    3.42    0.22
  -7  -1   9    3.43    0.23
  -7   0   9    9.14    0.43
   7   0   9    8.70    0.39
   0   7   9    9.20    0.40
  -7   0   9    8.34    0.38
   0  -7   9    9.63    0.43
   0   7   9    8.45    0.36
   7  -1   9    0.19    0.08
   1   7   9    0.07    0.05
   1   7   9    0.12    0.07
  -1  -7   9    0.14    0.07
  -7   1   9    0.28    0.07
  -1  -7   9    0.14    0.08
  -7   1   9    0.16    0.08
  -7   1   9    0.15    0.06
  -2  -7   9   11.07    0.53
  -2  -7   9   10.78    0.47
  -7   2   9   10.08    0.49
   2   7   9   10.73    0.44
  -7   2   9   10.79    0.40
   7  -2   9   10.31    0.44
  -7   3  -9   -0.02    0.04
  -3  -7   9    0.05    0.10
   7  -3   9    0.04    0.07
   3   7   9    0.07    0.07
  -3  -7   9    0.01    0.05
  -4  -7   9   10.52    0.52
  -7   4   9    8.57    0.46
   4   7   9    9.75    0.41
  -4  -7   9    9.26    0.43
   7  -4   9    9.20    0.42
  -5  -7   9    0.72    0.12
   5   7   9    0.67    0.16
   7  -5   9    0.44    0.18
  -8  -3   9    0.13    0.06
  -3   8   9    0.15    0.10
  -8  -3   9    0.15    0.08
   8   3   9    0.13    0.08
  -8  -3   9    0.16    0.08
   3  -8   9    0.14    0.09
  -8  -2   9    0.27    0.09
   8   2   9    0.42    0.10
   2  -8   9    0.46    0.11
  -8  -2   9    0.35    0.08
  -8  -2   9    0.38    0.10
  -8  -1   9   13.96    0.58
  -8  -1   9   12.90    0.51
  -1   8   9   13.46    0.55
   1  -8   9   12.41    0.57
   1  -8   9   14.03    0.62
  -8  -1   9   13.63    0.56
   8   1   9   13.03    0.53
   8   0   9    0.89    0.13
  -8   0   9    0.99    0.13
  -8   0   9    0.78    0.11
   0   8   9    0.93    0.14
   0  -8   9    0.88    0.16
  -8   0   9    1.02    0.16
   0  -8   9    0.93    0.15
  -1  -8   9    5.23    0.44
   1   8   9    5.29    0.29
  -8   1   9    4.96    0.27
  -8   1   9    5.27    0.27
  -1  -8   9    4.86    0.31
   8  -1   9    5.45    0.30
  -2  -8   9    2.13    0.24
  -8   2   9    1.92    0.22
   8  -2   9    2.05    0.19
   2   8   9    2.06    0.18
  -2  -8   9    2.07    0.21
  -8   2   9    1.89    0.14
   8  -3   9   12.41    0.55
   3   8   9   13.31    0.52
  -3  -8   9   14.52    0.64
  -8   3   9   13.92    0.80
  -3  -8   9   12.07    0.56
   0   0 -10  284.57    8.23
   0   1 -10    8.03    0.33
   1   0 -10    8.32    0.33
   0  -1 -10    7.95    0.34
  -1   0 -10    7.91    0.33
   0  -1  10    7.83    0.34
   1   0  10    8.41    0.32
   0  -1  10    8.17    0.31
   1   0  10    8.16    0.33
  -1   0  10    8.51    0.33
  -1   0  10    7.70    0.34
   0   1  10    8.43    0.33
   1   1 -10  141.67    4.11
   1  -1 -10  139.35    4.13
  -1  -1 -10  140.07    4.14
  -1   1 -10  138.66    4.11
   1   1  10  139.00    4.11
  -1  -1  10  141.82    4.14
  -1  -1  10  143.12    4.10
  -1   1  10  143.09    4.13
   1  -1  10  142.49    4.10
   1  -1  10  139.38    4.12
   1   1  10  138.23    4.12
  -2  -1 -10    2.99    0.18
  -1   2 -10    2.83    0.16
   1  -2 -10    2.74    0.18
   2   1 -10    2.89    0.16
   2   1  10    2.67    0.17
  -2  -1  10    2.83    0.18
   1  -2  10    3.05    0.15
   2   1  10    3.03    0.17
   1  -2  10    2.92    0.18
  -2  -1  10    3.00    0.17
  -1   2  10    3.12    0.19
  -2   0 -10    0.93    0.11
   0  -2 -10    1.02    0.11
   0   2 -10    0.93    0.09
   2   0 -10    0.94    0.10
   2   0  10    0.99    0.10
  -2   0  10    0.91    0.10
   0   2  10    0.99    0.11
   0  -2  10    0.97    0.11
  -2   0  10    0.92    0.11
   2   0  10    0.95    0.10
   0  -2  10    0.79    0.08
  -1  -2 -10    1.07    0.11
   1   2 -10    0.85    0.09
  -2   1 -10    0.82    0.10
  -1  -2  10    0.84    0.08
   1   2  10    0.81    0.10
  -2   1  10    0.90    0.11
  -1  -2  10    0.82    0.11
   2  -1  10    0.84    0.09
   2  -1  10    0.81    0.09
  -2   2 -10   54.21    1.64
  -2  -2 -10   53.77    1.67
   2  -2 -10   53.51    1.67
  -2   2  10   54.87    1.67
  -2  -2  10   54.53    1.62
  -2  -2  10   54.82    1.67
   2  -2  10   55.00    1.65
  -2  -2  10   53.26    1.61
   2   2  10   51.90    1.64
   2  -2  10   51.38    1.61
  -2   3 -10    0.31    0.06
  -2   3 -10    0.30    0.07
   2  -3  10    0.32    0.06
  -3  -2  10    0.36    0.08
  -3  -2  10    0.38    0.07
   2  -3  10    0.36    0.08
   3   2  10    0.36    0.07
  -3  -2  10    0.33    0.06
   1  -3 -10   56.88    1.81
  -1   3 -10   57.52    1.75
  -3  -1 -10   60.30    1.80
  -1   3 -10   58.02    1.79
   1  -3  10   56.45    1.72
   3   1  10   58.58    1.76
  -3  -1  10   59.09    1.80
   1  -3  10   58.10    1.79
  -3  -1  10   57.27    1.77
   3   1  10   58.18    1.77
  -3  -1  10   59.93    1.77
   0   3 -10    0.10    0.04
   0  -3 -10    0.08    0.06
   0   3 -10    0.06    0.04
  -3   0 -10    0.01    0.04
   0  -3  10    0.01    0.03
  -3   0  10    0.06    0.05
  -3   0  10    0.07    0.05
   0  -3  10    0.10    0.04
   3   0  10    0.21    0.06
   3   0  10    0.06    0.04
  -3   0  10    0.02    0.05
  -1  -3 -10   20.63    0.73
  -3   1 -10   20.72    0.70
   1   3 -10   21.36    0.66
   1   3 -10   19.73    0.71
   3  -1  10   20.63    0.69
   3  -1  10   20.55    0.68
  -1  -3  10   20.70    0.71
  -1  -3  10   18.10    0.70
  -3   1  10   21.04    0.72
  -3   1  10   21.36    0.72
  -3   2 -10   47.87    1.54
   3  -2  10   49.32    1.49
   3  -2  10   47.65    1.46
  -2  -3  10   49.92    1.52
  -3   2  10   50.11    1.53
  -2  -3  10   44.26    1.44
  -3   3 -10   50.91    1.58
  -3   3 -10   52.26    1.60
  -3  -3  10   51.48    1.54
  -3   3  10   51.31    1.77
   3  -3  10   51.97    1.59
  -3  -3  10   49.01    1.54
  -3  -3  10   53.67    1.81
   3  -3  10   50.79    1.56
  -3   4 -10    0.07    0.05
   4   3  10    0.05    0.04
  -4  -3  10    0.01    0.06
  -4  -3  10    0.13    0.06
  -4  -3  10    0.05    0.04
   4   3  10    0.03    0.07
   3  -4  10    0.05    0.04
  -4  -3  10    0.03    0.04
  -2   4 -10    7.74    0.30
  -4  -2  10    7.12    0.33
   2  -4  10    7.01    0.28
  -4  -2  10    7.75    0.30
  -4  -2  10    7.32    0.31
   4   2  10    7.82    0.30
  -1   4 -10   17.35    0.56
   4   1  10   16.65    0.60
   4   1  10   17.83    0.58
  -4  -1  10   16.08    0.62
  -4  -1  10   17.08    0.61
  -4  -1  10   17.77    0.60
   1  -4  10   16.89    0.55
   0   4 -10    9.84    0.35
   0  -4  10    9.68    0.33
   4   0  10   10.62    0.38
  -4   0  10   10.76    0.42
  -4   0  10   10.81    0.41
  -4   0  10    9.30    0.41
  -4   1  10    1.05    0.13
   1   4  10    1.23    0.12
  -1  -4  10    1.15    0.07
   4  -1  10    1.16    0.11
   4  -1  10    1.27    0.12
  -1  -4  10    1.09    0.13
  -4   2 -10    0.74    0.11
  -2  -4  10    0.85    0.06
   4  -2  10    0.76    0.10
   2   4  10    0.86    0.11
  -2  -4  10    0.86    0.06
  -2  -4  10    0.71    0.11
  -4   2  10    0.76    0.12
   2   4  10    0.85    0.11
   4  -2  10    0.85    0.10
  -4   3 -10    0.24    0.07
  -4   3 -10    0.41    0.08
  -3  -4  10    0.18    0.04
  -4   3  10    0.21    0.08
  -3  -4  10    0.25    0.04
   3   4  10    0.11    0.05
   4  -3  10    0.14    0.05
   4  -3  10    0.17    0.06
  -3  -4  10    0.38    0.08
  -4   4 -10    9.87    0.39
  -4  -4  10    9.61    0.34
   4  -4  10    9.42    0.38
   4   4  10   10.16    0.42
   4   4  10    9.85    0.40
  -4  -4  10   10.15    0.48
  -4  -4  10    9.88    0.42
  -4   4  10    9.45    0.34
  -4   5 -10    0.85    0.11
  -5  -4  10    0.84    0.15
   4  -5  10    1.01    0.14
  -5  -4  10    0.82    0.09
   4  -5  10    0.85    0.11
   5   4  10    1.01    0.10
  -4   5  10    0.85    0.14
   5   4  10    0.82    0.11
  -5  -4  10    0.96    0.13
  -5  -4  10    0.85    0.08
  -3   5 -10   31.10    0.99
   5   3  10   31.46    0.98
  -3   5  10   29.73    0.94
  -3   5  10   32.37    1.08
  -5  -3  10   31.58    0.97
  -5  -3  10   30.59    1.04
  -5  -3  10   30.12    1.00
   3  -5  10   33.26    1.06
   3  -5  10   29.91    0.98
  -5  -3  10   31.76    1.10
   5   3  10   30.77    1.02
  -2   5 -10    1.16    0.10
  -2   5  10    1.01    0.14
   2  -5  10    1.32    0.14
  -5  -2  10    1.00    0.12
  -5  -2  10    1.26    0.13
   2  -5  10    1.13    0.09
  -2   5  10    1.02    0.09
  -5  -2  10    1.21    0.15
   1  -5  10   11.96    0.49
  -5  -1  10   12.12    0.47
  -5  -1  10   12.37    0.45
  -1   5  10   11.34    0.42
  -1   5  10   11.93    0.54
  -5  -1  10   11.29    0.49
   1  -5  10   11.39    0.39
   0   5 -10   14.41    0.45
   0   5  10   14.16    0.52
  -5   0  10   14.56    0.64
   5   0  10   13.24    0.49
   5   0  10   14.75    0.53
   0  -5  10   14.23    0.44
  -5   0  10   14.82    0.56
   5  -1  10   32.63    1.05
  -5   1  10   32.92    1.10
  -5   1  10   31.57    1.06
   1   5  10   31.67    1.06
  -1  -5  10   32.84    1.09
   5  -1  10   33.95    1.03
  -5   2  10    0.04    0.07
  -2  -5  10    0.08    0.06
   5  -2  10    0.12    0.05
   5  -2  10    0.02    0.05
   2   5  10    0.11    0.07
  -5   2  10    0.09    0.05
  -5   3 -10   14.00    0.56
  -5   3  10   14.42    0.58
  -3  -5  10   14.11    0.55
  -3  -5  10   12.35    0.62
   3   5  10   14.36    0.53
   5  -3  10   14.36    0.52
   5  -3  10   13.40    0.51
  -4  -5  10    4.75    0.31
  -4  -5  10    4.40    0.26
   4   5  10    4.31    0.23
   5  -4  10    4.51    0.24
   4   5  10    4.34    0.25
  -5   4  10    4.59    0.29
  -5  -5  10   14.73    0.59
  -5   5  10   14.88    0.73
   5   5  10   15.11    0.54
   5  -5  10   16.29    0.59
   5  -5  10   14.78    0.56
   5   5  10   15.56    0.57
  -5  -5  10   13.91    0.68
   5  -6  10    1.00    0.13
  -6  -5  10    1.10    0.14
   5  -6  10    0.99    0.15
   6   5  10    1.19    0.14
  -6  -5  10    0.98    0.16
  -5   6  10    1.07    0.16
  -4   6 -10    7.61    0.33
   6   4  10    7.34    0.35
  -6  -4  10    7.43    0.41
  -6  -4  10    7.40    0.31
   4  -6  10    7.22    0.32
  -6  -4  10    7.70    0.36
  -6  -4  10    7.67    0.29
   4  -6  10    8.31    0.39
  -3   6 -10    5.28    0.24
   3  -6  10    5.36    0.30
   3  -6  10    5.29    0.24
  -6  -3  10    5.16    0.28
  -6  -3  10    5.05    0.32
  -6  -3  10    4.95    0.26
  -6  -3  10    5.26    0.24
   6   3  10    5.57    0.28
  -3   6  10    5.30    0.31
  -2   6  10    2.22    0.20
  -2   6  10    1.91    0.13
  -6  -2  10    2.41    0.19
   2  -6  10    2.27    0.13
  -6  -2  10    2.36    0.18
   6   2  10    2.30    0.17
   2  -6  10    2.26    0.19
  -6  -2  10    2.27    0.18
  -6  -2  10    2.10    0.19
  -1   6  10    1.81    0.12
  -6  -1  10    1.84    0.17
   1  -6  10    1.81    0.18
   1  -6  10    1.79    0.09
  -6  -1  10    1.46    0.16
   6   1  10    2.00    0.16
  -1   6  10    1.91    0.18
  -6  -1  10    1.78    0.16
  -6   0  10    2.34    0.20
   0  -6  10    2.02    0.18
   6   0  10    2.38    0.17
   0   6  10    2.09    0.15
   0   6  10    2.03    0.18
  -6   0  10    2.18    0.17
  -6   0  10    2.00    0.17
   1   6  10    0.08    0.05
   1   6  10    0.04    0.07
  -1  -6  10    0.10    0.06
   6  -1  10    0.14    0.07
  -6   1  10    0.18    0.06
  -6   1  10    0.14    0.06
  -6   1  10    0.07    0.08
  -2  -6  10    9.27    0.47
   2   6  10    9.32    0.39
   6  -2  10    8.61    0.37
  -6   2  10    8.50    0.35
  -2  -6  10    8.23    0.40
  -6   2  10    8.08    0.41
   6  -3  10    4.56    0.26
  -3  -6  10    4.88    0.34
  -6   3  10    4.46    0.30
  -3  -6  10    5.27    0.29
   3   6  10    4.97    0.27
   6  -4  10    5.70    0.29
  -4  -6  10    5.33    0.46
  -6   4  10    5.25    0.42
  -4  -6  10    5.63    0.31
   4   6  10    5.89    0.29
   6  -5  10    0.26    0.08
   5   6  10    0.29    0.12
  -6   5  10   -0.01    0.07
  -5  -6  10    0.06    0.07
  -5  -6  10    0.20    0.09
  -4   7  10    0.18    0.10
  -7  -4  10    0.07    0.06
   4  -7  10   -0.01    0.07
   7   4  10    0.08    0.07
  -7  -4  10    0.10    0.06
  -7  -4  10    0.12    0.08
   4  -7  10    0.12    0.06
  -3   7  10    3.76    0.27
  -7  -3  10    4.15    0.25
   3  -7  10    4.19    0.28
   7   3  10    4.11    0.25
  -7  -3  10    3.79    0.23
   3  -7  10    3.87    0.19
  -7  -3  10    3.97    0.28
  -2   7  10    1.06    0.15
  -7  -2  10    0.92    0.13
   2  -7  10    1.01    0.08
   7   2  10    0.85    0.13
   2  -7  10    1.05    0.20
  -7  -2  10    0.88    0.14
  -7  -2  10    1.04    0.13
   7   1  10   13.69    0.60
  -7  -1  10   12.94    0.52
  -1   7  10   13.66    0.55
  -1   7  10   12.99    0.48
  -7  -1  10   13.00    0.55
   1  -7  10   14.55    0.68
  -7  -1  10   13.00    0.55
  -7   0  10    2.06    0.18
  -7   0  10    2.33    0.21
   0  -7  10    2.23    0.20
   0   7  10    2.20    0.20
  -7   0  10    2.09    0.18
   7   0  10    2.38    0.18
   1   7  10   11.12    0.46
  -1  -7  10   10.43    0.48
  -7   1  10   10.57    0.43
   7  -1  10   10.31    0.44
  -7   1  10   10.44    0.49
  -7   1  10   10.10    0.45
  -1  -7  10   11.62    0.55
  -2  -7  10    2.07    0.30
  -2  -7  10    1.98    0.21
   2   7  10    2.03    0.18
  -7   2  10    2.09    0.21
   7  -2  10    2.14    0.18
  -7   2  10    1.88    0.14
  -3  -7  10   23.16    0.91
   3   7  10   22.26    0.79
   7  -3  10   22.91    0.95
  -7   3  10   21.63    0.86
   4   7  10    0.13    0.08
   7  -4  10    0.21    0.09
  -7   4  10    0.09    0.10
  -4  -7  10    0.07    0.07
  -4  -7  10    0.07    0.09
  -8  -2  10    0.24    0.09
  -8  -2  10    0.21    0.07
  -2   8  10    0.23    0.10
  -8  -1  10    0.61    0.13
  -8  -1  10    0.66    0.11
   1  -8  10    0.70    0.19
   8   1  10    0.77    0.17
  -1   8  10    0.70    0.13
  -8  -1  10    0.65    0.12
   0  -8  10    4.12    0.32
   0   8  10    4.32    0.34
   8   0  10    4.14    0.27
   0  -8  10    4.25    0.30
  -8   0  10    3.85    0.24
  -8   0  10    4.01    0.25
  -1  -8  10    1.82    0.20
   8  -1  10    1.68    0.18
  -1  -8  10    1.75    0.23
  -8   1  10    1.57    0.16
  -8   1  10    1.31    0.19
  -8   1  10    1.56    0.15
  -8   2  10    5.30    0.30
   2   8  10    6.17    0.32
  -8   2  10    5.73    0.37
  -2  -8  10    5.85    0.35
   0   0 -11    0.20    0.06
   0   0  11    0.08    0.05
   0   0  11    0.15    0.06
   0   1 -11   52.37    1.60
  -1   0 -11   49.27    1.63
   0  -1 -11   52.83    1.62
   1   0 -11   52.40    1.61
   0   1  11   53.55    1.61
   1   0  11   53.28    1.61
   0   1  11   52.55    1.62
   0  -1  11   52.33    1.58
  -1   0  11   49.25    1.59
   1   0  11   53.47    1.59
   0  -1  11   52.07    1.62
  -1   1 -11    0.38    0.07
  -1  -1 -11    0.46    0.09
   1   1 -11    0.43    0.07
   1  -1 -11    0.27    0.07
  -1  -1  11    0.47    0.08
   1   1  11    0.44    0.08
  -1   1  11    0.51    0.09
   1   1  11    0.34    0.07
   1  -1  11    0.36    0.07
  -1   1  11    0.25    0.07
   1  -1  11    0.43    0.08
   2   1 -11   28.83    0.91
  -1   2 -11   27.22    0.90
   1  -2 -11   27.58    0.95
  -2  -1 -11   27.61    0.94
   1  -2  11   27.18    0.88
  -2  -1  11   28.62    0.94
   2   1  11   28.29    0.91
   1  -2  11   27.66    0.93
   2   1  11   28.34    0.92
  -1   2  11   28.63    0.94
  -2  -1  11   28.47    0.91
   0  -2 -11    0.37    0.08
   0   2 -11    0.48    0.08
  -2   0 -11    0.52    0.08
  -2   0  11    0.33    0.07
   0   2  11    0.44    0.09
  -2   0  11    0.50    0.09
   0  -2  11    0.38    0.08
   2   0  11    0.41    0.07
   0  -2  11    0.35    0.06
   2   0  11    0.40    0.08
   2  -1 -11   10.85    0.43
  -2   1 -11   10.77    0.42
   1   2 -11   10.81    0.40
   1   2  11   10.73    0.42
   2  -1  11   10.58    0.42
  -2   1  11   11.01    0.43
   2  -1  11   10.38    0.40
  -1  -2  11   10.45    0.38
  -2   2 -11    0.68    0.09
   2  -2  11    0.73    0.09
  -2   2  11    0.50    0.10
   2  -2  11    0.68    0.10
   2   2  11    0.70    0.10
  -2  -2  11    0.59    0.08
  -2   3 -11   45.19    1.39
   3   2  11   46.63    1.40
  -3  -2  11   42.14    1.42
   2  -3  11   42.52    1.36
  -3  -2  11   44.01    1.38
  -2   3  11   49.36    1.63
  -3  -2  11   44.89    1.38
  -1   3 -11    1.08    0.10
   3   1  11    1.00    0.11
   3   1  11    1.10    0.12
  -3  -1  11    1.05    0.11
  -3  -1  11    1.08    0.12
   1  -3  11    1.10    0.09
   1  -3  11    0.76    0.11
   0   3 -11    5.94    0.25
  -3   0  11    6.31    0.29
   3   0  11    6.33    0.28
   3   0  11    5.78    0.27
  -3   0  11    6.30    0.29
   0  -3  11    5.84    0.24
   1   3 -11    0.83    0.09
  -3   1 -11    0.90    0.11
  -3   1  11    0.94    0.14
   3  -1  11    0.82    0.10
  -3   1  11    0.76    0.11
   3  -1  11    0.93    0.11
  -1  -3  11    0.75    0.08
  -3   2 -11   17.94    0.63
  -2  -3  11   17.23    0.58
  -2  -3  11   17.42    0.59
  -2  -3  11   17.05    0.65
   3  -2  11   18.64    0.63
  -3   2  11   18.13    0.66
   3  -2  11   17.61    0.60
  -3   3 -11    0.69    0.10
   3  -3  11    0.70    0.09
  -3  -3  11    0.74    0.11
  -3  -3  11    0.80    0.08
  -3  -3  11    0.89    0.09
  -3   3  11    0.84    0.13
  -3   4 -11   16.12    0.56
  -4  -3  11   15.77    0.60
   4   3  11   16.27    0.58
  -4  -3  11   15.72    0.65
   3  -4  11   15.65    0.54
   4   3  11   14.57    0.55
  -4  -3  11   16.09    0.55
  -4  -3  11   15.85    0.53
  -2   4 -11    0.30    0.07
  -4  -2  11    0.28    0.06
  -4  -2  11    0.35    0.08
   4   2  11    0.37    0.07
   2  -4  11    0.36    0.06
  -4  -2  11    0.42    0.08
  -1   4 -11   13.98    0.49
  -4  -1  11   14.52    0.55
   4   1  11   15.49    0.52
  -4  -1  11   13.76    0.53
   4   1  11   14.70    0.53
  -4  -1  11   12.90    0.51
   1  -4  11   14.57    0.47
   0   4 -11    3.23    0.16
  -4   0  11    3.31    0.21
  -4   0  11    3.55    0.23
  -4   0  11    3.01    0.20
   4   0  11    3.07    0.19
   4   0  11    3.27    0.18
   0  -4  11    3.14    0.14
  -4   1  11   15.87    0.61
   4  -1  11   16.21    0.57
  -1  -4  11   15.23    0.50
   4  -1  11   16.54    0.57
  -2  -4  11    2.14    0.18
   4  -2  11    2.31    0.16
  -2  -4  11    2.18    0.11
   2   4  11    2.19    0.17
  -4   2  11    2.25    0.19
   4  -2  11    2.21    0.15
  -2  -4  11    2.14    0.11
  -4   3  11    5.17    0.30
  -3  -4  11    5.01    0.20
   4  -3  11    5.35    0.25
   3   4  11    5.33    0.28
   3   4  11    5.27    0.27
  -3  -4  11    5.51    0.29
   4  -4  11    0.64    0.11
  -4  -4  11    0.65    0.07
  -4  -4  11    0.59    0.08
   4   4  11    0.61    0.09
  -4  -4  11    0.66    0.11
  -4  -4  11    0.61    0.13
  -4   4  11    0.54    0.12
   4   4  11    0.63    0.10
   4  -4  11    0.62    0.10
  -5  -4  11   17.72    0.61
   4  -5  11   18.90    0.69
  -4   5  11   18.15    0.72
   5   4  11   20.19    0.68
  -5  -4  11   18.38    0.59
  -5  -4  11   18.12    0.69
  -5  -4  11   17.15    0.74
   5   4  11   17.90    0.66
   4  -5  11   18.24    0.69
  -3   5 -11    1.58    0.16
  -5  -3  11    1.47    0.15
   3  -5  11    1.49    0.16
   5   3  11    1.46    0.12
  -5  -3  11    1.37    0.13
   5   3  11    1.53    0.15
  -3   5  11    1.50    0.18
   3  -5  11    1.33    0.11
  -5  -3  11    1.54    0.19
  -5  -3  11    1.51    0.11
  -3   5  11    1.31    0.09
  -2   5 -11    4.29    0.21
  -5  -2  11    4.42    0.24
  -2   5  11    4.65    0.28
  -2   5  11    4.24    0.20
  -5  -2  11    4.32    0.28
   2  -5  11    4.20    0.19
   2  -5  11    4.66    0.26
   5   2  11    4.12    0.23
  -5  -2  11    4.22    0.25
  -5  -2  11    4.01    0.21
  -1   5 -11    0.00    0.04
  -1   5  11    0.00    0.04
   5   1  11   -0.01    0.05
   5   1  11   -0.04    0.02
  -5  -1  11    0.06    0.06
  -5  -1  11    0.02    0.05
  -5  -1  11   -0.03    0.04
   1  -5  11    0.06    0.04
   1  -5  11    0.05    0.06
  -1   5  11    0.03    0.07
  -5   0  11   16.51    0.62
  -5   0  11   15.88    0.61
   0   5  11   17.12    0.61
   0  -5  11   15.59    0.49
  -5   0  11   15.28    0.60
   5   0  11   15.01    0.57
  -5   1  11    0.28    0.08
  -5   1  11    0.19    0.07
   1   5  11    0.13    0.08
  -5   1  11    0.20    0.08
   5  -1  11    0.16    0.05
   1   5  11    0.15    0.06
   5  -1  11    0.18    0.07
  -1  -5  11    0.13    0.07
   5  -2  11   13.70    0.52
  -5   2  11   13.20    0.51
  -5   2  11   13.45    0.57
  -2  -5  11   14.17    0.56
   2   5  11   14.02    0.54
   5  -2  11   14.14    0.51
  -3  -5  11    1.88    0.21
   5  -3  11    1.69    0.15
  -5   3  11    1.74    0.12
   3   5  11    1.66    0.16
  -5   3  11    1.66    0.18
  -3  -5  11    1.61    0.17
  -5   4  11    7.60    0.39
   5  -4  11    6.92    0.32
  -4  -5  11    7.27    0.36
   4   5  11    6.89    0.34
   5  -4  11    7.41    0.34
  -4  -5  11    7.64    0.42
   5   5  11    1.33    0.17
   5  -5  11    1.49    0.15
   5  -5  11    1.47    0.16
  -5  -5  11    1.41    0.20
  -5   5  11    1.47    0.18
   5   5  11    1.50    0.14
  -5  -5  11    1.73    0.17
   5  -6  11    4.43    0.25
   5  -6  11    4.82    0.29
   6   5  11    4.28    0.26
  -6  -5  11    4.04    0.26
  -6  -4  11    0.11    0.07
  -6  -4  11    0.14    0.06
   6   4  11    0.09    0.07
  -6  -4  11    0.11    0.08
  -4   6  11    0.21    0.10
   4  -6  11    0.05    0.08
  -3   6 -11   10.93    0.45
  -6  -3  11   12.11    0.51
   3  -6  11   13.51    0.55
  -6  -3  11   11.99    0.56
   3  -6  11   12.63    0.45
  -3   6  11   13.21    0.71
  -6  -3  11   13.20    0.46
  -6  -3  11   12.83    0.49
  -6  -2  11    0.62    0.11
  -2   6  11    0.66    0.12
  -6  -2  11    0.57    0.12
  -2   6  11    0.70    0.08
  -6  -2  11    0.64    0.11
   6   2  11    0.59    0.10
   2  -6  11    0.87    0.08
   2  -6  11    0.52    0.11
  -6  -1  11    3.96    0.25
  -1   6  11    3.66    0.19
  -6  -1  11    3.64    0.23
  -1   6  11    3.44    0.24
   1  -6  11    3.32    0.14
   1  -6  11    3.92    0.26
  -6  -1  11    3.68    0.24
   6   1  11    3.29    0.21
   6   0  11    4.26    0.24
   0  -6  11    4.30    0.27
   0   6  11    4.41    0.27
   0   6  11    4.41    0.23
  -6   0  11    4.34    0.26
  -6   0  11    4.84    0.27
  -6   0  11    4.83    0.29
   1   6  11   14.89    0.56
  -1  -6  11   13.75    0.58
  -6   1  11   14.12    0.58
  -6   1  11   13.95    0.56
   6  -1  11   13.71    0.54
  -6   1  11   13.82    0.54
  -2  -6  11    4.96    0.34
  -6   2  11    4.77    0.24
  -6   2  11    4.42    0.29
  -2  -6  11    4.34    0.28
   6  -2  11    3.93    0.24
   2   6  11    4.41    0.26
   3   6  11    9.62    0.42
  -3  -6  11   10.06    0.45
   6  -3  11    9.60    0.42
  -6   3  11    9.77    0.56
  -3  -6  11    9.48    0.72
  -6   3  11    9.65    0.36
  -6   4  11    0.19    0.10
  -4  -6  11    0.34    0.10
  -4  -6  11    0.33    0.11
   4   6  11    0.25    0.12
   6  -4  11    0.30    0.09
  -5  -6  11    2.64    0.29
   5   6  11    2.72    0.21
   6  -5  11    2.60    0.20
   7   3  11    1.52    0.17
   3  -7  11    1.68    0.13
  -7  -3  11    1.46    0.15
  -7  -3  11    1.35    0.18
  -7  -3  11    1.50    0.16
   3  -7  11    1.65    0.19
  -3   7  11    1.59    0.19
  -7  -2  11    6.61    0.35
  -7  -2  11    7.04    0.38
  -2   7  11    6.92    0.37
   2  -7  11    7.02    0.25
   2  -7  11    7.78    0.39
  -7  -2  11    6.89    0.34
   7   2  11    6.54    0.34
  -7  -1  11    0.33    0.10
   1  -7  11    0.39    0.10
  -7  -1  11    0.55    0.10
  -7  -1  11    0.41    0.10
   7   1  11    0.44    0.10
  -7   0  11    8.99    0.41
   0  -7  11    8.55    0.43
   0   7  11    9.20    0.38
  -7   0  11    8.71    0.41
  -7   0  11    9.24    0.44
   7   0  11    8.89    0.40
   0   7  11    8.65    0.42
   1   7  11    0.12    0.08
  -7   1  11    0.00    0.06
   7  -1  11    0.12    0.07
  -7   1  11    0.08    0.07
  -7   1  11    0.05    0.07
  -1  -7  11   -0.06    0.08
  -1  -7  11    0.05    0.07
  -2  -7  11    6.45    0.36
  -7   2  11    5.67    0.36
  -7   2  11    6.31    0.29
   7  -2  11    6.18    0.32
  -2  -7  11    6.67    0.41
  -3  -7  11    0.08    0.07
  -7   3  11    0.01    0.08
  -7   3  11    0.11    0.05
   3   7  11    0.17    0.08
   7  -3  11    0.23    0.09
  -3  -7  11    0.19    0.11
   0   0 -12   66.94    2.01
   0   0  12   63.18    1.98
   0   0  12   66.28    2.04
  -1   0 -12    0.41    0.08
   1   0 -12    0.36    0.08
   1   0  12    0.41    0.08
   1   0  12    0.42    0.08
  -1   0  12    0.46    0.08
   0   1  12    0.29    0.10
   0   1  12    0.40    0.08
   0  -1  12    0.36    0.07
  -1   1 -12    1.61    0.14
   1   1 -12    1.66    0.16
   1  -1  12    1.71    0.15
  -1   1  12    1.56    0.14
   1   1  12    1.67    0.15
   1   1  12    1.54    0.14
   1  -1  12    1.66    0.13
  -1  -1  12    1.59    0.13
  -1   2 -12   17.45    0.61
  -1   2  12   17.38    0.63
   2   1  12   16.99    0.61
   1  -2  12   16.31    0.58
  -2  -1  12   16.48    0.60
  -2  -1  12   17.55    0.65
   2   1  12   18.04    0.62
   2   0 -12    1.01    0.11
   0   2 -12    0.71    0.09
   0   2  12    0.82    0.12
  -2   0  12    0.78    0.11
   2   0  12    0.72    0.10
   2   0  12    0.71    0.10
   0  -2  12    0.70    0.09
   1   2 -12    0.30    0.07
  -2   1 -12    0.16    0.07
  -1  -2  12    0.21    0.06
  -2   1  12    0.27    0.08
   2  -1  12    0.24    0.07
   2  -1  12    0.21    0.06
   1   2  12    0.32    0.08
  -2   2 -12   52.86    1.63
   2   2  12   54.21    1.64
  -2  -2  12   53.16    1.66
  -2  -2  12   53.15    1.60
   2  -2  12   51.65    1.60
  -2   2  12   52.68    1.66
   2   2  12   50.06    1.63
  -2   3 -12    0.08    0.06
   2  -3  12    0.05    0.04
  -3  -2  12    0.01    0.05
   3   2  12    0.04    0.05
   3   2  12    0.05    0.09
  -3  -2  12    0.02    0.05
  -3  -2  12    0.06    0.04
  -2   3  12    0.12    0.07
  -1   3 -12    9.98    0.38
  -1   3  12   10.48    0.47
   3   1  12   10.31    0.40
  -3  -1  12    9.80    0.40
  -3  -1  12    9.25    0.42
   3   1  12    9.96    0.40
   1  -3  12    9.39    0.35
  -3  -1  12    8.85    0.39
   0   3 -12    8.61    0.35
  -3   0  12    9.19    0.39
   3   0  12    9.29    0.37
  -3   0  12   11.04    0.55
   3   0  12    7.73    0.35
  -3   0  12    9.03    0.40
   0  -3  12    8.67    0.33
   1   3 -12    2.70    0.16
   3  -1  12    2.57    0.17
  -3   1  12    2.46    0.19
  -1  -3  12    2.79    0.15
   3  -1  12    2.82    0.18
  -3   1  12    2.65    0.20
  -3   2  12    0.08    0.07
  -2  -3  12    0.05    0.04
  -2  -3  12    0.09    0.06
   3  -2  12    0.00    0.02
  -2  -3  12    0.03    0.04
   3  -2  12    0.00    0.06
  -3   3 -12    7.61    0.40
  -3  -3  12    8.25    0.32
  -3  -3  12    8.37    0.39
  -3   3  12    8.34    0.40
   3   3  12    8.71    0.36
   3  -3  12    7.74    0.33
  -3  -3  12    8.27    0.32
  -3   4 -12   13.59    0.52
   4   3  12   15.15    0.55
  -3   4  12   14.68    0.59
   3  -4  12   15.07    0.57
  -4  -3  12   13.33    0.56
  -4  -3  12   14.47    0.50
  -4  -3  12   14.11    0.62
  -4  -3  12   14.11    0.51
   3  -4  12   13.76    0.50
  -2   4 -12   15.10    0.53
   4   2  12   15.07    0.54
  -2   4  12   12.97    0.58
  -4  -2  12   15.01    0.53
  -4  -2  12   15.04    0.54
   4   2  12   14.67    0.55
   2  -4  12   15.37    0.58
   2  -4  12   14.44    0.50
  -4  -2  12   14.89    0.58
  -1   4 -12    0.76    0.09
   4   1  12    0.77    0.11
  -4  -1  12    0.75    0.12
   1  -4  12    0.74    0.08
  -4  -1  12    0.79    0.11
   1  -4  12    0.73    0.11
   4   1  12    0.84    0.11
  -4  -1  12    0.59    0.10
   0   4 -12   40.09    1.21
   4   0  12   37.79    1.24
   0  -4  12   37.77    1.18
  -4   0  12   39.22    1.28
   4   0  12   41.99    1.25
  -4   0  12   39.21    1.29
  -1  -4  12    1.00    0.08
   4  -1  12    1.03    0.12
   1   4  12    1.04    0.20
  -1  -4  12    1.03    0.14
   4  -1  12    1.11    0.12
  -4   1  12    1.10    0.14
  -4   1  12    1.20    0.15
  -4   2  12   13.97    0.59
  -2  -4  12   14.77    0.52
   4  -2  12   14.87    0.54
  -2  -4  12   14.65    0.58
   2   4  12   15.47    0.57
  -2  -4  12   14.91    0.49
   3   4  12    0.06    0.07
   4  -3  12    0.09    0.06
  -3  -4  12    0.04    0.04
  -3  -4  12    0.13    0.04
  -3  -4  12    0.04    0.06
  -4   3  12    0.06    0.07
  -4  -4  12   12.11    0.41
   4   4  12   12.05    0.49
  -4  -4  12   11.85    0.51
  -4   4  12   13.12    0.55
   4  -4  12   13.16    0.50
  -4  -4  12   11.13    0.41
   4  -4  12   11.49    0.45
  -4  -4  12   11.17    0.55
   5   4  12    0.14    0.08
   4  -5  12    0.22    0.07
  -5  -4  12    0.07    0.07
  -5  -4  12    0.13    0.05
  -5  -4  12    0.25    0.14
  -4   5  12    0.14    0.08
   5   4  12    0.18    0.07
   4  -5  12    0.17    0.08
  -5  -4  12    0.09    0.04
  -3   5 -12    6.92    0.31
   3  -5  12    6.91    0.30
   5   3  12    7.35    0.34
  -3   5  12    6.97    0.28
   5   3  12    7.15    0.31
  -5  -3  12    6.77    0.31
  -5  -3  12    7.29    0.30
  -5  -3  12    6.50    0.39
  -3   5  12    7.51    0.39
   3  -5  12    8.03    0.37
  -5  -3  12    7.41    0.36
  -2   5 -12    0.62    0.09
   2  -5  12    0.74    0.12
  -5  -2  12    0.84    0.12
  -2   5  12    0.77    0.14
  -5  -2  12    0.71    0.11
  -5  -2  12    0.83    0.13
   2  -5  12    0.74    0.08
  -2   5  12    0.74    0.09
   5   2  12    0.67    0.11
  -5  -2  12    0.76    0.13
  -1   5 -12    2.39    0.14
   1  -5  12    2.36    0.13
  -1   5  12    2.57    0.17
  -5  -1  12    2.27    0.18
   1  -5  12    2.62    0.21
  -5  -1  12    2.30    0.19
  -1   5  12    2.71    0.21
   5   1  12    2.51    0.18
  -5  -1  12    2.35    0.21
   0  -5  12    0.53    0.06
   0   5  12    0.56    0.09
  -5   0  12    0.60    0.12
   5   0  12    0.68    0.11
   0   5  12    0.59    0.11
  -5   0  12    0.42    0.10
   0  -5  12    0.46    0.10
  -5   0  12    0.53    0.10
  -5   1  12   17.93    0.69
  -1  -5  12   17.79    0.55
   5  -1  12   18.08    0.65
  -1  -5  12   19.45    0.71
  -1  -5  12   17.56    0.56
  -5   1  12   18.35    0.68
  -5   1  12   18.86    0.71
   1   5  12   18.68    0.68
   5  -2  12   10.06    0.42
  -2  -5  12   10.44    0.47
  -5   2  12   10.85    0.48
  -5   2  12   10.28    0.43
   2   5  12   11.52    0.46
   3   5  12    1.56    0.17
  -5   3  12    1.35    0.18
   5  -3  12    1.93    0.16
  -3  -5  12    1.98    0.22
   5  -3  12    1.55    0.17
  -5   3  12    1.52    0.13
  -3  -5  12    1.54    0.17
  -4  -5  12    0.07    0.07
   4   5  12    0.11    0.09
   5  -4  12    0.13    0.07
  -5   4  12    0.08    0.08
   5  -4  12    0.15    0.07
  -4  -5  12    0.16    0.09
   5  -5  12    2.54    0.18
   5  -5  12    2.76    0.21
  -5   5  12    2.63    0.24
  -5  -5  12    2.90    0.28
   5   5  12    2.70    0.21
  -5  -5  12    2.61    0.32
   4  -6  12   12.33    0.53
   4  -6  12   12.25    0.46
  -6  -4  12   11.39    0.57
  -6  -4  12   11.16    0.44
  -6  -4  12   11.90    0.51
   6   4  12   12.36    0.54
  -3   6  12    0.27    0.10
  -6  -3  12    0.11    0.07
   3  -6  12    0.27    0.09
   3  -6  12    0.24    0.06
   6   3  12    0.14    0.07
  -6  -3  12    0.16    0.08
   2  -6  12   14.07    0.75
  -6  -2  12   12.82    0.53
   6   2  12   12.05    0.51
  -6  -2  12   13.28    0.58
  -2   6  12   13.04    0.46
  -6  -2  12   12.76    0.52
   2  -6  12   12.96    0.45
  -2   6  12   13.52    0.60
  -6  -1  12    1.25    0.15
  -1   6  12    1.18    0.12
  -6  -1  12    1.24    0.15
  -6  -1  12    1.18    0.15
  -1   6  12    1.38    0.18
   1  -6  12    1.35    0.08
   0   6  12   17.06    0.64
  -6   0  12   14.86    0.63
   0   6  12   15.69    0.59
   6   0  12   15.89    0.60
  -6   0  12   15.53    0.62
  -6   0  12   15.25    0.63
   0  -6  12   18.10    0.85
  -6   1  12    0.10    0.06
  -6   1  12   -0.02    0.06
   1   6  12    0.03    0.08
   6  -1  12   -0.02    0.02
   6  -1  12    0.06    0.07
  -6   1  12    0.05    0.07
  -6   2  12   12.29    0.56
  -6   2  12   11.91    0.47
   2   6  12   12.32    0.60
   6  -2  12   12.33    0.49
  -2  -6  12   11.91    0.59
   6  -3  12    0.20    0.07
   3   6  12    0.08    0.08
  -6   3  12    0.12    0.05
  -6   3  12    0.16    0.09
  -3  -6  12    0.12    0.08
  -3  -6  12    0.08    0.08
   6  -4  12    8.11    0.38
  -4  -6  12    8.16    0.42
   4   6  12    8.58    0.39
  -7  -2  12    0.81    0.13
  -2   7  12    0.95    0.15
  -7  -2  12    0.75    0.12
  -1   7  12   11.02    0.49
  -7  -1  12   10.57    0.49
   1  -7  12   11.41    0.53
  -7  -1  12   10.57    0.47
   7   1  12   11.31    0.48
  -7  -1  12   10.86    0.49
   7   0  12    1.62    0.16
  -7   0  12    1.53    0.17
   0  -7  12    1.60    0.19
   0   7  12    1.66    0.19
  -7   0  12    1.48    0.18
  -7   0  12    1.64    0.17
  -7   1  12    0.81    0.15
   7  -1  12    0.65    0.12
  -7   1  12    0.62    0.11
   1   7  12    0.86    0.14
  -1  -7  12    0.67    0.13
  -7   1  12    0.69    0.12
   7  -2  12    0.19    0.07
   2   7  12    0.14    0.08
  -2  -7  12    0.27    0.17
  -7   2  12    0.13    0.08
  -7   2  12    0.10    0.06
  -2  -7  12    0.10    0.08
   0   0  13    0.13    0.07
   0   1 -13    4.26    0.23
   1   0  13    4.01    0.22
   0   1  13    4.36    0.24
  -1   0  13    3.98    0.23
   0  -1  13    4.33    0.22
   1   1 -13    9.32    0.39
  -1   1 -13   10.13    0.48
   1  -1  13    9.09    0.37
  -1   1  13    9.37    0.40
   1   1  13    9.69    0.39
  -1  -1  13    9.50    0.38
   2   1 -13   13.46    0.51
  -1   2 -13   13.49    0.51
   1  -2  13   13.36    0.61
   1  -2  13   12.48    0.47
  -1   2  13   13.41    0.53
   2   1  13   13.95    0.51
  -2  -1  13   12.86    0.49
   0   2 -13    0.52    0.09
   0  -2  13    0.56    0.08
   0  -2  13    0.50    0.09
   2   0  13    0.49    0.09
   0   2  13    0.59    0.11
   2  -1  13    4.03    0.22
  -2   1  13    4.11    0.25
   1   2  13    4.23    0.24
  -1  -2  13    4.00    0.20
  -2  -2  13    4.09    0.21
   2  -2  13    4.02    0.21
  -2   2  13    3.93    0.25
   2   2  13    4.34    0.24
  -2  -2  13    4.23    0.26
  -2   3 -13   24.81    0.81
  -3  -2  13   22.23    0.83
  -3  -2  13   23.68    0.79
  -2   3  13   21.75    0.83
   2  -3  13   24.87    0.83
   3   2  13   24.03    0.81
   2  -3  13   23.11    0.76
  -3  -2  13   23.02    0.79
  -1   3 -13    0.07    0.05
  -1   3  13    0.04    0.07
   1  -3  13    0.06    0.06
  -3  -1  13    0.28    0.08
   3   1  13   -0.02    0.05
  -3  -1  13   -0.02    0.05
   1  -3  13    0.02    0.04
   3   1  13   -0.01    0.03
   0   3 -13   11.06    0.42
  -3   0  13   10.26    0.45
   0   3  13   10.27    0.45
  -3   0  13   10.94    0.47
   0  -3  13   10.68    0.39
   3   0  13   10.91    0.43
   0  -3  13   11.50    0.47
   1   3 -13    0.04    0.05
  -3   1  13    0.02    0.05
   1   3  13   -0.02    0.06
  -1  -3  13    0.01    0.04
   3  -1  13    0.01    0.05
  -3   1  13    0.06    0.07
   3  -1  13   -0.01    0.03
   2   3  13   14.31    0.54
  -2  -3  13   14.05    0.48
   3  -2  13   13.10    0.50
  -2  -3  13   14.18    0.56
  -3   2  13   13.62    0.56
  -2  -3  13   13.32    0.49
  -3  -3  13    2.33    0.20
   3  -3  13    2.37    0.19
  -3  -3  13    2.21    0.15
  -3  -3  13    2.45    0.15
   3   3  13    2.37    0.19
   3  -3  13    2.21    0.16
  -3   3  13    2.46    0.21
  -4  -3  13    6.66    0.30
   3  -4  13    7.20    0.36
  -3   4  13    7.21    0.38
  -4  -3  13    7.01    0.41
  -4  -3  13    7.71    0.37
   4   3  13    7.03    0.34
   3  -4  13    7.19    0.31
  -2   4 -13    1.49    0.14
   4   2  13    1.61    0.16
   2  -4  13    1.44    0.12
  -4  -2  13    1.68    0.17
   2  -4  13    1.67    0.17
  -2   4  13    1.49    0.17
  -4  -2  13    1.51    0.14
  -4  -2  13    1.70    0.14
  -1   4 -13   10.36    0.40
  -4  -1  13   10.63    0.46
   1  -4  13   10.62    0.46
   1  -4  13    9.72    0.37
   4   1  13   10.79    0.43
  -4  -1  13   10.01    0.43
  -1   4  13   10.60    0.46
   4   1  13    9.62    0.45
   0   4 -13    2.27    0.15
   0   4  13    2.36    0.19
   4   0  13    2.18    0.17
   0  -4  13    2.60    0.20
  -4   0  13    2.34    0.19
  -4   0  13    2.20    0.20
   0  -4  13    2.41    0.13
   1   4  13   32.08    1.04
  -4   1  13   29.76    1.05
  -1  -4  13   28.77    0.93
   4  -1  13   30.80    1.00
  -4   1  13   29.72    1.05
  -1  -4  13   32.04    1.06
  -2  -4  13    0.11    0.04
  -2  -4  13    0.05    0.06
  -2  -4  13    0.04    0.04
  -4   2  13    0.04    0.07
   4  -2  13    0.31    0.08
   2   4  13    0.02    0.07
   3   4  13    2.87    0.21
  -3  -4  13    2.48    0.21
  -3  -4  13    2.90    0.14
  -3  -4  13    2.61    0.14
  -4   3  13    2.81    0.22
   4  -3  13    2.89    0.21
   4  -3  13    2.91    0.18
  -4   4  13    0.10    0.08
   4  -4  13    0.04    0.06
   4  -4  13    0.07    0.06
   4   4  13    0.07    0.07
  -4  -4  13    0.02    0.06
  -4  -4  13    0.05    0.09
  -4  -4  13    0.11    0.04
  -4  -4  13    0.01    0.05
  -5  -4  13    7.11    0.53
   5   4  13    7.21    0.35
   4  -5  13    7.77    0.51
  -5  -4  13    6.46    0.28
  -4   5  13    6.52    0.38
  -5  -4  13    6.73    0.41
   4  -5  13    6.71    0.31
   3  -5  13    0.24    0.09
  -5  -3  13    0.15    0.10
  -5  -3  13    0.11    0.07
  -5  -3  13    0.23    0.06
  -5  -3  13    0.15    0.07
  -3   5  13    0.11    0.08
   3  -5  13    0.27    0.06
   5   3  13    0.26    0.09
  -2   5 -13    1.90    0.19
  -5  -2  13    2.71    0.24
   2  -5  13    2.43    0.15
  -5  -2  13    2.37    0.20
   2  -5  13    2.76    0.22
  -5  -2  13    2.22    0.18
  -5  -1  13    0.27    0.09
  -5  -1  13    0.30    0.09
   5   1  13    0.39    0.09
  -1   5  13    0.43    0.11
   1  -5  13    0.30    0.09
   1  -5  13    0.32    0.05
  -1   5  13    0.34    0.08
  -5  -1  13    0.37    0.10
   5   0  13   17.80    0.65
   0  -5  13   18.61    0.70
   0  -5  13   17.99    0.57
  -5   0  13   17.28    0.69
  -5   0  13   18.12    0.69
   0   5  13   19.30    0.70
  -5   0  13   16.45    0.69
  -5   1  13    1.02    0.14
  -5   1  13    0.87    0.15
   1   5  13    0.85    0.13
  -5   1  13    1.08    0.15
   5  -1  13    0.81    0.11
  -1  -5  13    1.13    0.07
  -1  -5  13    0.82    0.13
  -1  -5  13    1.03    0.08
  -2  -5  13   12.91    0.62
   5  -2  13   12.22    0.49
   2   5  13   13.86    0.62
  -5   2  13   11.88    0.49
  -5   2  13   11.67    0.54
  -5   3  13    0.10    0.06
  -5   3  13    0.01    0.08
  -3  -5  13    0.05    0.08
   5  -3  13    0.09    0.06
  -3  -5  13    0.22    0.09
   3   5  13    0.09    0.08
  -4  -5  13    2.08    0.20
  -4  -5  13    2.04    0.24
   5  -4  13    2.00    0.16
  -5   4  13    2.08    0.13
  -5   4  13    1.85    0.21
   5  -4  13    1.47    0.16
   4   5  13    2.09    0.19
  -6  -3  13    4.51    0.33
  -6  -3  13    4.76    0.26
   3  -6  13    5.24    0.32
   3  -6  13    5.07    0.23
  -6  -2  13    1.55    0.17
   2  -6  13    1.62    0.12
  -2   6  13    1.56    0.19
  -6  -2  13    1.51    0.17
  -6  -2  13    1.42    0.19
   6   2  13    1.71    0.17
   2  -6  13    1.67    0.19
  -6  -1  13    7.43    0.38
   1  -6  13    7.54    0.39
   1  -6  13    7.07    0.32
  -1   6  13    7.73    0.39
   6   1  13    6.97    0.34
  -6  -1  13    7.19    0.39
  -6  -1  13    7.31    0.37
   0  -6  13    0.02    0.07
  -6   0  13    0.03    0.07
  -6   0  13    0.10    0.07
   6   0  13    0.11    0.07
   0   6  13   -0.02    0.08
  -6   0  13    0.03    0.07
   1   6  13    7.34    0.36
  -6   1  13    6.84    0.35
  -6   1  13    6.58    0.38
   6  -1  13    6.96    0.34
  -1  -6  13    6.97    0.38
  -6   1  13    6.80    0.36
   6  -2  13    0.39    0.10
  -6   2  13    0.46    0.09
  -6   2  13    0.33    0.11
   2   6  13    0.60    0.12
  -2  -6  13    0.25    0.09
  -6   2  13    0.31    0.09
  -6   3  13    5.17    0.38
  -3  -6  13    5.52    0.33
   3   6  13    5.57    0.31
   6  -3  13    5.17    0.28
  -6   3  13    5.25    0.25
   0   0  14   15.46    0.59
   0   0  14   14.40    0.55
   1   0  14    2.22    0.18
   0  -1  14    2.21    0.19
   0   1  14    2.05    0.17
  -1   0  14    2.11    0.18
  -1   0  14    2.06    0.17
   0  -1  14    2.08    0.16
   1   0  14    2.07    0.17
   0   1  14    2.26    0.18
   1  -1  14   19.54    0.70
  -1   1  14   18.81    0.69
   1  -1  14   17.56    0.65
   1   1  14   19.74    0.70
  -1  -1  14   17.55    0.75
   1   1  14   18.72    0.68
  -1  -1  14   19.45    0.80
  -1   1  14   19.75    0.71
   2   1  14    4.20    0.25
  -1   2  14    3.58    0.24
   1  -2  14    3.91    0.24
  -1   2  14    3.86    0.25
  -2  -1  14    3.39    0.22
  -2  -1  14    3.62    0.24
   2   1  14    3.42    0.22
   0   2 -14    2.86    0.19
   0   2  14    2.70    0.21
   2   0  14    3.04    0.20
   0  -2  14    3.01    0.18
  -2   0  14    2.98    0.21
   2   0  14    3.09    0.21
  -2   0  14    3.17    0.22
   0   2  14    3.17    0.22
   0  -2  14    3.10    0.22
   1   2 -14    3.90    0.23
   1   2  14    3.89    0.24
  -2   1  14    4.08    0.25
  -1  -2  14    3.78    0.25
  -2   1  14    4.10    0.26
   1   2  14    4.18    0.25
  -1  -2  14    3.89    0.21
   2  -1  14    4.13    0.23
   2  -1  14    4.31    0.25
  -2   2  14   16.08    0.62
  -2  -2  14   14.82    0.55
  -2   2  14   15.29    0.60
   2  -2  14   15.42    0.55
  -2  -2  14   15.71    0.57
   2  -2  14   15.76    0.60
   2   2  14   14.72    0.58
  -2  -2  14   14.58    0.60
   2   2  14   15.84    0.59
   2  -3  14    1.78    0.14
  -3  -2  14    1.93    0.16
  -2   3  14    1.92    0.19
   3   2  14    2.20    0.18
   3   2  14    2.12    0.18
  -3  -2  14    1.91    0.19
   2  -3  14    2.06    0.19
  -1   3 -14   23.74    0.80
  -3  -1  14   22.71    0.80
  -1   3  14   22.12    0.83
  -3  -1  14   22.64    0.84
   3   1  14   24.31    0.81
   1  -3  14   22.13    0.76
   1  -3  14   24.60    0.84
   0   3 -14    0.69    0.10
   0  -3  14    0.80    0.10
   3   0  14    0.83    0.12
   0   3  14    0.52    0.11
   0  -3  14    0.86    0.13
  -3   0  14    0.64    0.11
   3   0  14    0.84    0.14
  -3   0  14    0.82    0.12
  -1  -3  14   21.34    0.78
   3  -1  14   21.83    0.75
  -1  -3  14   19.99    0.69
  -3   1  14   21.31    0.77
   1   3  14   21.20    0.76
  -3   1  14   21.16    0.79
   3  -1  14   19.72    0.72
   3  -2  14    3.84    0.24
   2   3  14    3.48    0.24
  -3   2  14    3.43    0.25
   3  -2  14    3.60    0.21
  -2  -3  14    3.60    0.25
   2   3  14    3.88    0.24
  -2  -3  14    3.58    0.19
  -3   3  14   12.76    0.55
  -3  -3  14   13.59    0.48
   3  -3  14   12.71    0.48
  -3  -3  14   11.50    0.53
  -3  -3  14   12.78    0.47
   3  -3  14   13.64    0.53
   3   3  14   14.16    0.53
   3   3  14   12.49    0.52
   4   3  14    0.04    0.07
   3  -4  14    0.06    0.05
  -4  -3  14    0.07    0.06
   3  -4  14    0.10    0.07
  -4  -3  14    0.16    0.05
  -3   4  14    0.03    0.08
  -4  -2  14    2.06    0.19
   2  -4  14    2.11    0.14
   2  -4  14    2.22    0.20
  -4  -2  14    1.96    0.17
  -1   4 -14    2.85    0.19
  -4  -1  14    2.74    0.22
  -4  -1  14    3.10    0.21
   1  -4  14    3.16    0.23
   1  -4  14    2.74    0.16
   4   1  14    2.83    0.20
  -1   4  14    3.28    0.24
   0   4 -14   13.21    0.48
   4   0  14   12.36    0.50
   0  -4  14   12.54    0.45
  -4   0  14   13.10    0.55
   0   4  14   13.31    0.54
  -4   0  14   13.23    0.54
   0  -4  14   13.91    0.56
  -4   1  14    0.29    0.09
  -1  -4  14    0.29    0.09
   4  -1  14    0.35    0.09
  -1  -4  14    0.34    0.06
   1   4  14    0.21    0.09
  -4   1  14    0.18    0.08
   4  -1  14    0.32    0.08
   4  -2  14    8.64    0.37
   4  -2  14    8.71    0.39
  -4   2  14    8.17    0.41
  -2  -4  14    9.89    0.59
  -2  -4  14    8.13    0.31
  -2  -4  14    7.99    0.32
  -4   2  14    8.28    0.42
   3   4  14    0.05    0.07
  -4   3  14   -0.01    0.07
  -3  -4  14    0.06    0.04
  -3  -4  14    0.16    0.06
   3   4  14    0.11    0.07
   4  -3  14    0.03    0.06
   4  -3  14    0.06    0.07
  -3  -4  14    0.00    0.06
  -4  -4  14    0.33    0.12
  -4  -4  14    0.27    0.09
   4   4  14    0.42    0.11
   4  -4  14    0.38    0.08
   4  -4  14    0.28    0.10
  -4   4  14    0.30    0.11
  -4  -4  14    0.31    0.07
  -5  -3  14    3.00    0.29
   3  -5  14    3.18    0.25
  -5  -3  14    2.84    0.23
   5   3  14    3.37    0.31
   3  -5  14    2.95    0.18
  -3   5  14    3.31    0.29
  -5  -3  14    3.43    0.29
  -2   5 -14   -0.14    0.07
   5   2  14    0.03    0.06
  -2   5  14    0.01    0.07
  -5  -2  14   -0.03    0.10
   2  -5  14    0.02    0.04
  -5  -2  14    0.03    0.07
   2  -5  14    0.00    0.07
  -5  -2  14   -0.08    0.06
  -5  -1  14    4.51    0.27
   1  -5  14    4.04    0.19
  -5  -1  14    4.23    0.30
  -1   5  14    3.99    0.28
   5   1  14    3.94    0.25
  -5  -1  14    4.56    0.30
   1  -5  14    4.77    0.29
   0   5  14    0.16    0.09
   5   0  14    0.13    0.09
  -5   0  14    0.12    0.09
   0  -5  14    0.10    0.07
  -5   0  14    0.20    0.09
   0  -5  14    0.15    0.05
  -5   0  14    0.26    0.09
   1   5  14   20.08    0.82
  -1  -5  14   23.81    0.86
   5  -1  14   23.23    0.89
  -5   1  14   24.64    1.12
  -5   1  14   22.78    0.84
  -5   1  14   23.58    0.86
  -2  -5  14    1.22    0.16
  -5   2  14    1.03    0.14
  -2  -5  14    1.05    0.07
  -5   2  14    0.90    0.15
  -5   2  14    0.90    0.15
   5  -2  14    1.15    0.14
   2   5  14    1.06    0.15
  -5   3  14    4.58    0.30
   5  -3  14    3.95    0.24
   3   5  14    4.25    0.27
  -5   3  14    3.89    0.23
  -3  -5  14    3.81    0.27
  -3  -5  14    4.57    0.39
  -6  -1  14    0.80    0.14
  -6  -1  14    0.83    0.13
  -6   0  14    2.95    0.27
  -6   0  14    2.85    0.23
   6   0  14    3.21    0.24
  -6   0  14    3.48    0.25
  -6   1  14    0.37    0.11
   6  -1  14    0.30    0.09
  -6   1  14    0.22    0.08
   0   0  15    0.00    0.06
   0   0  15   -0.04    0.05
   0   1  15   16.60    0.64
   0  -1  15   16.52    0.64
  -1   0  15   16.45    0.64
   0   1  15   15.83    0.61
  -1   0  15   15.07    0.60
   1   0  15   16.91    0.63
   0  -1  15   16.01    0.59
   1   0  15   15.69    0.60
   1  -1  15    4.31    0.24
   1   1  15    4.22    0.26
  -1   1  15    4.15    0.26
  -1  -1  15    4.44    0.24
   1  -1  15    4.15    0.26
  -1   1  15    4.34    0.28
  -1  -1  15    4.27    0.27
   1   1  15    4.33    0.25
  -2  -1  15   16.40    0.65
  -2  -1  15   16.25    0.60
  -1   2  15   15.29    0.62
   1  -2  15   16.08    0.58
  -1   2  15   17.07    0.65
   1  -2  15   16.09    0.63
   2   1  15   15.34    0.60
   2   1  15   17.37    0.63
   2   0  15    0.75    0.11
   0  -2  15    0.87    0.11
   2   0  15    0.69    0.11
  -2   0  15    0.73    0.12
   0   2  15    0.82    0.13
  -2   0  15    0.70    0.12
   0   2  15    0.81    0.13
   0  -2  15    0.72    0.12
  -1  -2  15    8.77    0.36
  -1  -2  15    8.98    0.42
  -2   1  15    8.48    0.40
   1   2  15    8.69    0.40
   1   2  15    8.88    0.41
   2  -1  15    9.17    0.41
  -2   1  15    8.43    0.42
   2  -1  15    8.64    0.37
  -2   2  15    0.21    0.09
   2   2  15    0.03    0.07
  -2  -2  15    0.05    0.07
   2  -2  15    0.19    0.07
  -2  -2  15    0.12    0.07
   2  -2  15    0.09    0.07
  -2   2  15    0.05    0.06
   2   2  15    0.09    0.07
   2  -3  15   12.28    0.47
  -3  -2  15   12.67    0.72
   3   2  15   13.17    0.52
  -3  -2  15   13.17    0.50
   2  -3  15   13.56    0.54
   3   2  15   11.46    0.56
   1  -3  15    0.15    0.06
   3   1  15    0.09    0.07
  -3  -1  15    0.10    0.07
   3   1  15    0.19    0.08
  -3  -1  15    0.13    0.08
   1  -3  15    0.06    0.07
  -1   3  15    0.09    0.08
   3   0  15    9.58    0.41
   3   0  15   10.39    0.44
   0  -3  15   10.04    0.46
   0   3  15    9.55    0.44
  -3   0  15   10.07    0.46
   0  -3  15    9.49    0.38
  -3   0  15    9.96    0.44
   1   3 -15    2.67    0.19
   3  -1  15    2.93    0.20
  -3   1  15    2.80    0.29
  -3   1  15    2.79    0.22
  -1  -3  15    2.75    0.17
   1   3  15    2.87    0.22
   3  -1  15    2.96    0.21
  -1  -3  15    2.96    0.33
   1   3  15    2.52    0.22
   2   3  15    9.18    0.43
  -3   2  15    8.74    0.44
  -2  -3  15    9.21    0.45
   2   3  15   10.03    0.44
   3  -2  15    9.96    0.43
  -2  -3  15    8.67    0.36
  -2  -3  15    9.61    0.39
  -3   2  15    8.99    0.44
   3  -2  15    9.15    0.39
  -3  -3  15    0.05    0.07
  -3  -3  15    0.09    0.05
   3  -3  15    0.03    0.06
  -3  -3  15   -0.02    0.05
   3   3  15    0.04    0.06
   3   3  15    0.01    0.07
   3  -3  15    0.10    0.07
  -3   3  15    0.03    0.08
  -3   4  15    2.73    0.27
   3  -4  15    2.62    0.18
   3  -4  15    2.79    0.23
  -4  -3  15    2.51    0.23
  -4  -3  15    2.87    0.28
   2  -4  15    0.04    0.07
   2  -4  15    0.02    0.05
  -2   4  15    0.00    0.07
   4   2  15    0.03    0.06
  -4  -2  15    0.02    0.06
  -4  -2  15    0.03    0.07
  -1   4 -15    3.44    0.26
  -1   4  15    3.61    0.26
   1  -4  15    3.67    0.26
  -4  -1  15    3.67    0.24
   1  -4  15    3.66    0.19
   4   1  15    3.24    0.23
  -4  -1  15    4.05    0.27
   0   4 -15    0.09    0.08
  -4   0  15    0.01    0.06
   4   0  15    0.02    0.05
   0  -4  15    0.07    0.07
   0   4  15    0.16    0.08
  -4   0  15    0.07    0.08
   0  -4  15    0.10    0.05
   1   4  15   15.64    0.63
  -4   1  15   16.99    0.66
   4  -1  15   15.89    0.60
  -1  -4  15   15.40    0.65
  -4   1  15   16.11    0.66
   4  -1  15   17.58    0.63
  -1  -4  15   15.38    0.54
   4  -2  15    2.92    0.22
  -4   2  15    2.92    0.24
   4  -2  15    2.75    0.19
   2   4  15    2.62    0.22
   2   4  15    2.75    0.22
  -4   2  15    2.27    0.22
  -2  -4  15    2.70    0.23
  -2  -4  15    2.65    0.15
  -3  -4  15    1.54    0.19
  -4   3  15    1.53    0.19
   4  -3  15    1.53    0.19
   4  -3  15    1.50    0.15
  -3  -4  15    1.48    0.11
  -5  -1  15    0.00    0.06
  -5  -1  15    0.03    0.07
   1  -5  15    0.07    0.05
   5   1  15    0.07    0.08
  -5  -1  15    0.09    0.08
   1  -5  15   -0.04    0.08
  -5   0  15    6.39    0.36
  -5   0  15    6.91    0.38
   5   0  15    6.00    0.32
   0   5  15    6.69    0.44
   0  -5  15    7.40    0.47
   0  -5  15    6.81    0.26
  -5   0  15    6.94    0.37
  -5   1  15    0.09    0.08
   5  -1  15    0.04    0.07
  -1  -5  15    0.05    0.05
  -5   1  15    0.03    0.07
  -5   1  15    0.09    0.09
   5  -1  15   -0.03    0.03
   0   0  16   14.96    0.58
   0   0  16   15.66    0.62
   1   0  16    0.10    0.08
   1   0  16    0.19    0.08
   0   1  16    0.10    0.08
   0  -1  16    0.12    0.09
   0   1  16    0.17    0.08
   0  -1  16    0.18    0.08
  -1   0  16    0.20    0.08
  -1   1  16    4.64    0.28
   1  -1  16    4.86    0.29
   1   1  16    4.74    0.29
   1   1  16    4.49    0.27
  -1  -1  16    4.65    0.31
   1  -1  16    4.61    0.26
  -1  -1  16    4.49    0.25
  -1   1  16    4.30    0.41
   1  -2  16    1.50    0.24
   2   1  16    1.76    0.25
   2   1  16    2.06    0.19
  -2  -1  16    1.68    0.17
  -2  -1  16    1.62    0.18
  -1   2  16    1.66    0.19
   1  -2  16    1.51    0.15
   2   0  16    7.48    0.35
  -2   0  16    6.82    0.38
   2   0  16    7.78    0.37
   0  -2  16    7.36    0.38
  -2   0  16    7.28    0.36
   0  -2  16    7.20    0.32
  -1  -2  16   -0.02    0.05
   1   2  16   -0.02    0.06
   2  -1  16   -0.02    0.06
  -1  -2  16    0.19    0.08
   1   2  16   -0.05    0.07
  -2   1  16   -0.02    0.07
  -2   1  16   -0.04    0.06
   2  -1  16    0.01    0.06
   2   2  16    9.03    0.41
   2  -2  16    7.85    0.35
  -2  -2  16    8.60    0.36
  -2   2  16    7.75    0.41
  -2   2  16    8.07    0.42
  -2  -2  16    7.48    0.40
   2   2  16    8.49    0.39
   2  -3  16    0.36    0.10
  -2   3  16    0.40    0.11
  -3  -2  16    0.24    0.10
   2  -3  16    0.47    0.09
   3   2  16    0.43    0.10
  -2   3  16    0.30    0.10
  -3  -2  16    0.39    0.10
   3   2  16    0.48    0.11
  -1   3  16    4.04    0.27
   3   1  16    3.50    0.24
  -3  -1  16    3.49    0.26
   3   1  16    4.14    0.26
   1  -3  16    3.88    0.27
  -3  -1  16    3.37    0.24
   1  -3  16    3.44    0.20
  -1   3  16    3.28    0.25
  -3   0  16    0.38    0.10
   0  -3  16    0.23    0.07
   0  -3  16    0.26    0.09
  -3   0  16    0.13    0.07
   0   3  16    0.23    0.09
   3   0  16    0.25    0.09
   0   3  16    0.20    0.09
   3   0  16    0.13    0.10
  -3   1  16    2.12    0.21
  -1  -3  16    2.18    0.21
   1   3  16    1.95    0.19
  -3   1  16    2.31    0.26
   3  -1  16    2.22    0.17
   3  -1  16    2.46    0.20
  -1  -3  16    2.12    0.16
   1   3  16    2.29    0.22
   3  -2  16   -0.02    0.12
   2   3  16    0.01    0.08
  -3   2  16   -0.02    0.08
  -2  -3  16    0.08    0.06
  -2  -3  16    0.11    0.08
   3  -2  16    0.09    0.06
  -3   2  16    0.01    0.07
  -4  -1  16    0.13    0.08
  -4  -1  16    0.08    0.09
   1  -4  16    0.17    0.11
   1  -4  16    0.21    0.06
   4   1  16    0.16    0.09
  -4   0  16    5.48    0.33
  -4   0  16    5.60    0.35
   0  -4  16    5.46    0.25
   4   0  16    6.00    0.31
  -4   1  16    0.95    0.15
  -1  -4  16    0.77    0.10
   4  -1  16    0.78    0.12
   1   4  16    0.81    0.13
   0   0  17   -0.05    0.05
   0   0  17   -0.03    0.07
   0  -1  17    4.08    0.24
   1   0  17    4.16    0.27
  -1   0  17    3.83    0.27
   0   1  17    3.53    0.25
   0   1  17    4.00    0.27
  -1   0  17    3.63    0.24
   0  -1  17    4.14    0.28
  -1  -1  17    0.40    0.09
  -1  -1  17    0.30    0.10
   1  -1  17    0.50    0.11
  -1   1  17    0.39    0.11
   1   1  17    0.40    0.10
   1  -1  17    0.41    0.10
  -1   1  17    0.41    0.11
   1   1  17    0.42    0.10
   2   1  17    2.50    0.20
   1  -2  17    2.68    0.19
  -2  -1  17    2.83    0.21
  -1   2  17    2.79    0.23
  -1   2  17    3.21    0.32
   1  -2  17    3.13    0.24
   2   1  17    3.35    0.25
  -2   0  17    0.00    0.08
   0  -2  17   -0.05    0.06
   0   2  17   -0.04    0.06
   0   2  17   -0.07    0.06
   2   0  17   -0.03    0.07
   2   0  17    0.00    0.07
  -2   0  17   -0.03    0.07
   0  -2  17   -0.01    0.06
   2  -1  17    1.31    0.17
  -2   1  17    1.19    0.16
  -1  -2  17    0.99    0.13
   1   2  17    0.82    0.14
   1   2  17    1.08    0.16
   0   0   0    0.00    0.00
;
_shelx_hkl_checksum     39
_shelx_res_file
;
    mo_180208ohbacyclcl_0m1.res created by SHELXL-2014/7
TITL mo_180208ohbacyclcl_0m1_a.res in P4(2)/m
REM Old TITL mo_180208ohbacyclcl_0m1 in P4(2)/m
REM SHELXT solution in P4(2)/m
REM R1 0.163,  Rweak 0.011,  Alpha 0.025,  Orientation as input
REM Formula found by SHELXT:  C10 N4 Cl3 Co
CELL  0.71073   7.6052   7.6052  13.3873   90.000   90.000   90.000
ZERR    2.000   0.0003   0.0003   0.0007    0.000    0.000    0.000
LATT  1
SYMM -X, -Y, Z
SYMM -Y, X, 1/2+Z
SYMM Y, -X, 1/2+Z
SFAC C H N O CL CO
UNIT 20 48 10 4 4 2
TEMP 28
SIZE 0.10 0.25 0.25
L.S. 10
BOND $H
LIST 6
FMAP 2
PLAN 20
DFIX 1.96 0.001 Co1 N5
EADP CL2 N5
ACTA
CONF
OMIT 0 8 0
HTAB C7 Cl3
HTAB C7 O4
EQIV $1 -x+1, -y, -z+1
HTAB C8 Cl2_$1
WGHT    0.022400    0.627000
EXTI    0.055712
FVAR       0.26823
CO1   6    0.500000    0.000000    0.500000    10.25000    0.02206    0.02535 =
         0.02754    0.00000    0.00000    0.00039
CL2   5    0.740966    0.171950    0.500000    10.25000    0.02368    0.02966 =
         0.04759    0.00000    0.00000   -0.01106
CL3   5    0.500000    0.500000    0.750000    10.25000    0.04540    0.04540 =
         0.06783    0.00000    0.00000    0.00000
O4    4    0.227820   -0.207492    0.577484    10.50000    0.05384    0.07464 =
         0.07081    0.00413    0.00464   -0.02749
N5    3    0.292919   -0.153442    0.500000    10.25000    0.02368    0.02966 =
         0.04759    0.00000    0.00000   -0.01106
N6    3    0.403301    0.147789    0.607853    11.00000    0.03492    0.03252 =
         0.03826   -0.00645    0.00688   -0.00196
AFIX  13
H6    2    0.485307    0.246355    0.615141    11.00000   -1.20000
AFIX   0
C7    1    0.414648    0.047571    0.702448    11.00000    0.07294    0.05147 =
         0.03132   -0.00394    0.01281   -0.00721
AFIX  23
H7A   2    0.318039   -0.035297    0.707107    11.00000   -1.20000
H7B   2    0.408451    0.126915    0.759069    11.00000   -1.20000
AFIX   0
C8    1    0.227755    0.227907    0.594431    11.00000    0.03678    0.04897 =
         0.07462   -0.01515    0.01700    0.00727
AFIX  23
H8A   2    0.202288    0.303376    0.651022    11.00000   -1.20000
H8B   2    0.139603    0.135777    0.592748    11.00000   -1.20000
AFIX   0
C9    1    0.216732    0.333769    0.500000    10.50000    0.04329    0.04212 =
         0.10004    0.00000    0.00000    0.01823
AFIX  23
H9A   2    0.311265    0.419391    0.500001    10.50000   -1.20000
H9B   2    0.106585    0.398075    0.500000    10.50000   -1.20000
AFIX   0
HKLF 4
REM  mo_180208ohbacyclcl_0m1_a.res in P4(2)/m
REM R1 =  0.0325 for     922 Fo > 4sig(Fo)  and  0.0341 for all     953 data
REM     58 parameters refined using      1 restraints
END
WGHT      0.0182      0.6267
REM Highest difference peak  0.436,  deepest hole -0.261,  1-sigma level  0.075
Q1    1   0.5254  0.5682  0.7864  11.00000  0.05    0.44
Q2    1   0.5000  0.0000  0.6935  10.50000  0.05    0.40
Q3    1   0.7917  0.2023  0.5000  10.50000  0.05    0.33
Q4    1   0.2761 -0.1608  0.4704  11.00000  0.05    0.27
Q5    1   0.0000  0.0000  0.7165  10.50000  0.05    0.27
Q6    1   0.2966  0.1832  0.5999  11.00000  0.05    0.25
Q7    1   0.3911 -0.1240  0.5000  10.50000  0.05    0.21
Q8    1   0.1838  0.1849  0.5942  11.00000  0.05    0.21
Q9    1   0.5107 -0.1115  0.5000  10.50000  0.05    0.19
Q10   1   0.2453  0.2802  0.5491  11.00000  0.05    0.18
Q11   1   0.2228  0.2626  0.6721  11.00000  0.05    0.17
Q12   1   0.5000  0.5000  0.5580  10.50000  0.05    0.17
Q13   1   0.1944  0.2373  0.5459  11.00000  0.05    0.17
Q14   1   0.3057 -0.3033  0.6350  11.00000  0.05    0.17
Q15   1   0.6023 -0.0419  0.5000  10.50000  0.05    0.17
Q16   1   0.3428 -0.3185  0.5876  11.00000  0.05    0.16
Q17   1   0.4243  0.0668  0.7228  11.00000  0.05    0.15
Q18   1   0.2785  0.3248  0.6670  11.00000  0.05    0.15
Q19   1   0.4233  0.1084  0.6628  11.00000  0.05    0.15
Q20   1   0.6463  0.5105  0.7701  11.00000  0.05    0.15
;
_shelx_res_checksum     20583
data_general
_journal_date_recd_electronic     2018-11-19
_journal_date_accepted     2018-11-26
_journal_name_full     'Acta Crystallographica, Section E'
_journal_year     2018
_journal_volume     74
_journal_issue     12
_journal_page_first     1908
_journal_page_last     1912
_journal_paper_category     GM
_journal_paper_doi     10.1107/S205698901801678X
_journal_coeditor_code     HB7787
_publ_contact_author_name     'Prof Shigeru Ohba'
_publ_contact_author_address
;
Research and Education Center for Natural Sciences
Keio University
Hiyoshi 4-1-1 , Kohoku-ku
Yokohama 223-8521
Japan
;
_publ_contact_author_email     'ohba@a3.keio.jp'
_publ_contact_author_fax     '(81) 45 566 1314'
_publ_contact_author_phone     '(81) 45 566 1308'
_publ_section_title
;\
Investigation of nitro--nitrito photoisomerization: crystal structure of
<i>trans</i>-chloridonitro(1,4,8,11-tetraazacyclotetradecane-\k^4^<i>N</i>,\
<i>N</i> ',<i>N</i> '',<i>N</i> ''')cobalt(III) chloride
;
_publ_section_title_footnote     .
loop_
    _publ_author_name
    _publ_author_footnote
    _publ_author_address
    'Ohba, Shigeru'
;
;
;
Research and Education Center for Natural Sciences
Keio University
4-1-1 Hiyoshi, Kohoku-ku
Yokohama 223-8521
Japan
;
    'Tsuchimoto, Masanobu'
;
;
;
Department of Chemistry
Chiba Institute of Technology
Shibazono 2-1-1
Narashino
Chiba 275-0023
Japan
;
    'Yamada, Naoki'
;
;
;
Department of Chemistry, Faculty of Science and Technology
Keio University
Hiyoshi 3-14-1, Kohoku-ku
Yokohama 223-8522
Japan
;
_publ_section_synopsis
;
The crystal structure of the title compound has been studied to show that the
macrocyclic cyclam ligand  is very suitable as the co-ligand for the
nitro--nitrito photo-isomerization of the Co^III^ complex.
;
