# Supplementary material for: Investigation of nitro–nitrito photoisomerization: crystal structure of trans-chlorido­nitro­(1,4,8,11-tetra­aza­cyclo­tetra­decane-κ4 N,N′,N′′,N′′′)cobalt(III) chloride
Source: Acta Crystallogr E Crystallogr Commun. 2018 Nov 30;74(Pt 12):1908–12. doi: 10.1107/S205698901801678X (PMC6281089; doi:10.1107/S205698901801678X)
Supplement: Supplementary file 2 [file e-74-01908-Isup2.hkl]

data_I                                                                          
_shelx_title ' mo_180208ohbacyclcl_0m1_a.res in P4(2)/m'                        
_shelx_refln_list_code          4                                               
_shelx_F_calc_maximum      128.34                                               
_exptl_crystal_F_000       392.00                                               
_reflns_d_resolution_high  0.7593                                               
                                                                                
loop_                                                                           
 _space_group_symop_operation_xyz                                               
 'x, y, z'                                                                      
 '-x, -y, z'                                                                    
 '-y, x, z+1/2'                                                                 
 'y, -x, z+1/2'                                                                 
 '-x, -y, -z'                                                                   
 'x, y, -z'                                                                     
 'y, -x, -z-1/2'                                                                
 '-y, x, -z-1/2'                                                                
                                                                                
_cell_length_a     7.6052                                                       
_cell_length_b     7.6052                                                       
_cell_length_c    13.3873                                                       
_cell_angle_alpha  90.000                                                       
_cell_angle_beta   90.000                                                       
_cell_angle_gamma  90.000                                                       
                                                                                
_shelx_F_squared_multiplier     1.000                                           
                                                                                
loop_                                                                           
 _refln_index_h                                                                 
 _refln_index_k                                                                 
 _refln_index_l                                                                 
 _refln_F_squared_calc                                                          
 _refln_F_squared_meas                                                          
 _refln_F_squared_sigma                                                         
 _refln_observed_status                                                         
   0   1   0        320.12        372.29         7.62 o                         
   1   1   0       7088.61       5655.54       224.25 o                         
   0   2   0         11.64          7.78         0.29 o                         
   1   2   0       1119.19       1189.22        52.91 o                         
   2   2   0      16472.29      20037.63       872.10 o                         
  -2   3   0       1959.54       2077.48       259.17 o                         
  -1   3   0        594.76        574.04         7.78 o                         
   0   3   0       3058.40       3303.35       249.34 o                         
   1   3   0        140.55        155.02         1.52 o                         
   2   3   0       2721.80       2697.24       158.65 o                         
   3   3   0        624.38        603.26         5.72 o                         
  -3   4   0        864.42        846.04         8.90 o                         
  -2   4   0       1265.70       1254.91        12.25 o                         
  -1   4   0        301.14        323.65         3.39 o                         
   0   4   0       3333.03       3460.84       274.90 o                         
   1   4   0       2188.16       2319.43        67.10 o                         
   2   4   0        157.97        133.16         1.39 o                         
   3   4   0        213.66        198.55         2.11 o                         
   4   4   0       2270.24       2299.57        23.61 o                         
  -4   5   0         62.62         70.79         1.05 o                         
  -3   5   0        648.23        631.00         7.50 o                         
  -2   5   0        280.52        249.99         2.77 o                         
  -1   5   0          1.65          2.94         0.29 o                         
   0   5   0        237.72        255.36         2.95 o                         
   1   5   0        241.43        234.42         2.56 o                         
   2   5   0       1106.93       1116.82        10.44 o                         
   3   5   0         41.69         44.15         0.67 o                         
   4   5   0          1.91         11.24         0.35 o                         
   5   5   0        139.56        158.50         2.05 o                         
  -5   6   0         17.22         18.88         0.65 o                         
  -4   6   0        864.63        891.02        15.45 o                         
  -3   6   0         10.47         16.01         0.80 o                         
  -2   6   0        829.75        804.99         8.15 o                         
  -1   6   0        968.92        928.59        10.57 o                         
   0   6   0        511.23        511.50         5.64 o                         
   1   6   0        121.10        120.45         1.50 o                         
   2   6   0       1164.50       1117.94        11.04 o                         
   3   6   0          5.93          7.29         0.39 o                         
   4   6   0        727.48        746.22         9.24 o                         
   5   6   0        141.46        136.55         2.28 o                         
   6   6   0         92.16        106.79         2.33 o                         
  -6   7   0          1.01          3.98         0.87 o                         
  -5   7   0        107.75        106.23         2.88 o                         
  -4   7   0        183.72        169.55         3.01 o                         
  -3   7   0          1.15          1.21         0.37 o                         
  -2   7   0          0.64          4.47         0.53 o                         
  -1   7   0        166.83        166.13         2.75 o                         
   0   7   0         34.93         37.87         1.52 o                         
   1   7   0         43.41         41.33         0.96 o                         
   2   7   0          0.51          3.60         0.80 o                         
   3   7   0        380.70        356.89         4.76 o                         
   4   7   0        119.52        124.62         2.10 o                         
   5   7   0         32.68         34.35         1.05 o                         
   6   7   0         17.99         21.30         1.61 o                         
   7   7   0          1.18          3.47         1.67 o                         
  -5   8   0          6.35         -0.28         0.70 o                         
  -4   8   0        110.69        117.96         4.80 o                         
  -3   8   0         13.44         16.67         1.04 o                         
  -1   8   0         24.72         28.00         1.23 o                         
   1   8   0          4.72          6.53         0.53 o                         
   2   8   0        583.26        607.09        13.90 o                         
   3   8   0        178.08        157.15         2.89 o                         
   4   8   0        261.73        271.79         4.96 o                         
   5   8   0          2.25          3.38         0.80 o                         
   6   8   0        113.83        116.19         3.35 o                         
  -4   9   0          7.65          1.83         2.22 o                         
  -3   9   0         12.72         19.46         1.66 o                         
  -2   9   0         18.06         19.61         1.64 o                         
  -1   9   0          0.71         -0.21         0.26 o                         
   2   9   0         40.65         40.19         1.59 o                         
   3   9   0         75.40         83.59         2.92 o                         
   4   9   0          9.38          6.43         0.86 o                         
   0  10   0         56.39         67.94         3.56 o                         
   1   1   1        307.93        308.11         2.15 o                         
  -1   2   1       3568.45       3659.98        88.31 o                         
   0   2   1         16.65         30.96         0.28 o                         
   1   2   1        563.24        600.25         4.38 o                         
   2   2   1        643.97        691.50         4.79 o                         
  -2   3   1       3877.86       3796.21       164.60 o                         
  -1   3   1        532.30        560.01         4.04 o                         
   0   3   1        305.12        282.66         2.12 o                         
   1   3   1        164.30        132.61         0.95 o                         
   2   3   1        455.41        417.26         2.83 o                         
   3   3   1        173.76        207.05         1.52 o                         
  -3   4   1       1498.70       1464.40        10.10 o                         
  -2   4   1         71.21         66.02         0.64 o                         
  -1   4   1        871.74        865.98         5.89 o                         
   0   4   1        523.61        531.83         3.89 o                         
   1   4   1        697.77        614.96         4.31 o                         
   2   4   1        284.78        301.29         2.12 o                         
   3   4   1        209.67        216.56         1.60 o                         
   4   4   1          6.21         11.45         0.29 o                         
  -4   5   1       1406.95       1412.75        10.10 o                         
  -3   5   1         70.50         83.83         0.89 o                         
  -2   5   1        317.03        293.85         2.25 o                         
  -1   5   1          6.11          6.10         0.23 o                         
   0   5   1        664.16        627.92         4.48 o                         
   1   5   1         13.30         18.18         0.34 o                         
   2   5   1        687.75        694.09         4.67 o                         
   3   5   1        160.77        172.15         1.38 o                         
   4   5   1        341.25        337.50         2.46 o                         
   5   5   1         73.49         74.68         0.86 o                         
  -5   6   1        153.97        154.04         2.33 o                         
  -4   6   1          4.45          3.14         0.25 o                         
  -3   6   1        871.52        866.00         7.58 o                         
  -2   6   1         58.57         65.60         0.79 o                         
  -1   6   1        149.63        149.92         1.35 o                         
   0   6   1        645.63        649.59         4.67 o                         
   1   6   1        652.02        645.91         4.91 o                         
   2   6   1        313.63        304.56         2.50 o                         
   3   6   1        520.09        499.71         3.79 o                         
   4   6   1          0.82          2.43         0.19 o                         
   5   6   1         62.46         69.42         0.98 o                         
   6   6   1          0.90          0.82         0.17 o                         
  -6   7   1        106.70        112.82         1.96 o                         
  -5   7   1         18.76         22.39         0.75 o                         
  -4   7   1         95.19         89.97         1.50 o                         
  -3   7   1        105.85        100.30         1.42 o                         
  -2   7   1        293.97        299.19         3.59 o                         
  -1   7   1         92.72         88.98         1.28 o                         
   0   7   1        415.46        395.34         5.10 o                         
   1   7   1          1.57          2.59         0.21 o                         
   2   7   1        273.62        252.50         2.80 o                         
   3   7   1          1.88          4.80         0.29 o                         
   4   7   1        332.79        339.01         3.29 o                         
   5   7   1         20.13         21.12         0.60 o                         
   6   7   1         27.01         25.27         0.83 o                         
   7   7   1         15.71         13.58         0.98 o                         
  -6   8   1          9.30          7.32         1.30 o                         
  -5   8   1        221.66        198.48         5.86 o                         
  -4   8   1          3.29          3.22         0.56 o                         
  -3   8   1          1.88          1.77         0.33 o                         
  -2   8   1         17.64         17.58         1.40 o                         
   0   8   1         55.78         53.35         1.25 o                         
   1   8   1        100.11        106.42         1.46 o                         
   2   8   1         42.18         43.51         0.84 o                         
   3   8   1        351.80        349.44         3.57 o                         
   4   8   1          1.36          1.22         0.28 o                         
   5   8   1         60.65         64.14         1.79 o                         
   6   8   1          0.13          2.92         0.83 o                         
  -4   9   1         63.71         61.18         4.76 o                         
  -3   9   1         19.17         23.56         1.88 o                         
  -1   9   1          9.96          8.44         0.66 o                         
   1   9   1         26.98         27.96         1.39 o                         
   2   9   1        288.18        284.33         4.99 o                         
   3   9   1         20.30         18.13         0.85 o                         
   4   9   1         34.66         36.93         1.32 o                         
   0  10   1         14.12         16.39         2.07 o                         
   0   1   2       1230.78       1143.81        56.02 o                         
   1   1   2       2692.36       2843.72       117.52 o                         
  -1   2   2        101.68        114.55         1.01 o                         
   0   2   2       3376.52       3934.81       141.01 o                         
   1   2   2       3033.85       2918.61       268.19 o                         
   2   2   2       2229.60       2064.34        74.93 o                         
  -2   3   2        430.73        401.72         2.83 o                         
  -1   3   2       3264.02       3710.64       219.93 o                         
   0   3   2         51.48         66.26         0.56 o                         
   1   3   2       1492.12       1413.24        16.78 o                         
   2   3   2       1226.97       1226.58         9.24 o                         
   3   3   2       3012.99       2732.63        81.86 o                         
  -3   4   2        228.71        239.85         1.86 o                         
  -2   4   2        237.82        248.86         2.36 o                         
  -1   4   2       1626.53       1599.91        15.53 o                         
   0   4   2        823.27        788.25         5.67 o                         
   1   4   2         93.77         89.63         0.82 o                         
   2   4   2         50.50         42.48         0.44 o                         
   3   4   2        643.43        635.48         4.53 o                         
   4   4   2        157.96        154.51         1.36 o                         
  -4   5   2        158.73        157.44         1.44 o                         
  -3   5   2       1499.02       1478.76        11.26 o                         
  -2   5   2        140.31        134.96         1.25 o                         
  -1   5   2       1096.61       1059.15         7.39 o                         
   0   5   2        306.63        292.15         2.22 o                         
   1   5   2       2742.21       2754.76        32.57 o                         
   2   5   2        128.75        131.26         1.15 o                         
   3   5   2        465.78        438.79         3.15 o                         
   4   5   2        149.80        160.57         1.38 o                         
   5   5   2        717.33        710.48         6.23 o                         
  -5   6   2         20.67         21.95         0.69 o                         
  -4   6   2        396.33        392.56         4.23 o                         
  -3   6   2        209.24        209.56         2.22 o                         
  -2   6   2        192.01        199.73         1.76 o                         
  -1   6   2          0.30          4.11         0.19 o                         
   0   6   2        246.83        253.91         1.94 o                         
   1   6   2        224.82        214.85         1.81 o                         
   2   6   2        117.69        110.18         1.14 o                         
   3   6   2        282.46        280.21         2.52 o                         
   4   6   2        184.73        176.66         1.77 o                         
   5   6   2          2.07          2.36         0.21 o                         
   6   6   2          1.14          1.00         0.25 o                         
  -6   7   2         27.20         33.59         1.16 o                         
  -5   7   2        332.74        328.78         6.51 o                         
  -4   7   2         11.77         10.92         0.88 o                         
  -3   7   2        451.78        448.13         4.86 o                         
  -2   7   2         23.32         25.71         0.68 o                         
  -1   7   2       1182.24       1190.32        12.62 o                         
   0   7   2         46.56         53.10         0.77 o                         
   1   7   2        300.87        306.12         3.92 o                         
   2   7   2         58.58         60.77         0.88 o                         
   3   7   2        699.89        686.98         7.49 o                         
   4   7   2          0.76          0.84         0.22 o                         
   5   7   2        167.17        163.53         2.20 o                         
   6   7   2          3.79          5.06         0.44 o                         
   7   7   2         76.29         75.08         2.67 o                         
  -5   8   2          7.92         -0.03         0.29 o                         
  -4   8   2         22.56         24.03         1.19 o                         
  -3   8   2         24.90         27.14         1.11 o                         
  -2   8   2        119.11        123.24         2.14 o                         
   0   8   2        142.90        138.37         2.24 o                         
   1   8   2         62.39         63.08         1.13 o                         
   2   8   2         79.84         80.99         1.33 o                         
   3   8   2          1.58          0.90         0.24 o                         
   4   8   2         15.33         15.08         0.63 o                         
   5   8   2        102.52         99.15         2.60 o                         
  -4   9   2          0.03          0.68         0.42 o                         
  -3   9   2        187.81        200.37         4.16 o                         
  -2   9   2         42.00         43.58         1.63 o                         
  -1   9   2        160.36        166.89         3.34 o                         
   0   9   2          2.92          4.62         0.52 o                         
   1   9   2        377.17        367.87         7.74 o                         
   2   9   2         12.03         12.85         0.68 o                         
   3   9   2        105.38        116.67         2.33 o                         
   4   9   2          8.96          9.20         1.00 o                         
   0   1   3         62.68         65.96         0.82 o                         
   1   1   3       1698.08       1741.83       148.67 o                         
  -1   2   3       1728.67       1662.61        62.11 o                         
   0   2   3        152.28        131.85         1.29 o                         
   1   2   3        106.77         94.11         0.92 o                         
   2   2   3        416.20        431.23         3.90 o                         
  -2   3   3       2936.73       2890.41        73.84 o                         
  -1   3   3         34.35         36.19         0.42 o                         
   0   3   3        772.01        794.13         6.74 o                         
   1   3   3          4.72         14.89         0.28 o                         
   2   3   3       1156.03       1180.56         9.93 o                         
   3   3   3        247.46        247.52         2.13 o                         
  -3   4   3        751.44        716.25         5.39 o                         
  -2   4   3        197.87        222.71         1.98 o                         
  -1   4   3        839.85        797.59         6.13 o                         
   0   4   3        570.31        605.57         4.88 o                         
   1   4   3       2616.78       2892.86       110.17 o                         
   2   4   3         17.17         13.61         0.29 o                         
   3   4   3        134.57        115.86         1.08 o                         
   4   4   3         18.39         25.04         0.56 o                         
  -4   5   3        793.70        771.99         6.23 o                         
  -3   5   3         47.18         50.55         0.70 o                         
  -2   5   3        147.71        136.97         1.33 o                         
  -1   5   3         11.03         13.48         0.30 o                         
   0   5   3       1476.92       1474.38        11.20 o                         
   1   5   3        103.92         94.91         0.89 o                         
   2   5   3       1046.04       1056.49         7.86 o                         
   3   5   3          0.07          4.67         0.23 o                         
   4   5   3        118.94        113.20         1.15 o                         
   5   5   3         14.80         17.19         0.48 o                         
  -5   6   3        287.83        270.77         3.62 o                         
  -4   6   3         18.94         17.88         0.54 o                         
  -3   6   3        483.26        494.16         4.72 o                         
  -2   6   3        122.63        129.51         1.37 o                         
  -1   6   3        415.85        398.54         3.19 o                         
   0   6   3         66.14         63.45         0.76 o                         
   1   6   3        565.06        537.14         4.20 o                         
   2   6   3        152.76        153.97         1.44 o                         
   3   6   3        409.78        395.52         3.55 o                         
   4   6   3         18.96         17.50         0.49 o                         
   5   6   3        121.68        110.05         1.49 o                         
   6   6   3          0.89          1.06         0.23 o                         
  -6   7   3        127.44        124.66         2.24 o                         
  -5   7   3         71.65         71.45         1.89 o                         
  -4   7   3        121.70        118.33         2.70 o                         
  -3   7   3         37.63         36.54         0.83 o                         
  -2   7   3        623.66        631.93         6.89 o                         
  -1   7   3          3.62          6.42         0.46 o                         
   0   7   3        350.75        363.46         3.78 o                         
   1   7   3          0.42          1.63         0.28 o                         
   2   7   3         51.25         56.87         0.93 o                         
   3   7   3          8.72          7.19         0.38 o                         
   4   7   3        372.19        375.37         4.80 o                         
   5   7   3          4.25          3.68         0.39 o                         
  -5   8   3        113.43         65.98         3.48 o                         
  -4   8   3          1.66          3.83         0.51 o                         
  -3   8   3         98.58         94.79         2.49 o                         
  -2   8   3          4.55          3.86         0.46 o                         
  -1   8   3        600.43        607.16         7.98 o                         
   0   8   3         32.79         31.58         0.75 o                         
   1   8   3         38.31         39.75         1.05 o                         
   2   8   3          9.06         10.10         0.44 o                         
   3   8   3        106.30         98.62         1.77 o                         
   4   8   3          6.68          6.38         0.53 o                         
   5   8   3         98.05         94.20         2.29 o                         
  -3   9   3         11.10          7.02         5.42 o                         
  -2   9   3        157.79        154.17         3.43 o                         
  -1   9   3          2.03          3.60         0.75 o                         
   0   9   3        107.70        123.82         3.08 o                         
   1   9   3          7.57          7.01         0.52 o                         
   2   9   3        144.39        134.45         4.15 o                         
   3   9   3          4.56          5.69         0.72 o                         
   4   9   3         12.19         19.02         1.53 o                         
   0   0   4       4007.91       3924.59       172.24 o                         
   0   1   4        392.59        419.22         4.18 o                         
   1   1   4        431.90        440.28         3.97 o                         
  -1   2   4       4232.27       4310.46       143.53 o                         
   0   2   4       3853.82       4247.54       182.66 o                         
   1   2   4         46.81         70.68         0.85 o                         
  -2   3   4        181.79        153.82         1.32 o                         
  -1   3   4        480.05        486.37         3.79 o                         
   0   3   4          1.53         13.74         0.40 o                         
   1   3   4        544.12        566.62         4.92 o                         
   2   3   4         62.76         48.40         0.50 o                         
   3   3   4        645.18        655.50         4.94 o                         
  -3   4   4        419.28        432.73         3.37 o                         
  -2   4   4       1792.91       1677.76        13.09 o                         
  -1   4   4          1.11          3.06         0.14 o                         
   0   4   4       2375.52       2405.67        40.77 o                         
   1   4   4        749.01        739.51         5.93 o                         
   3   4   4        185.39        176.24         1.64 o                         
   4   4   4         92.04         95.90         0.97 o                         
  -4   5   4        119.97        120.15         1.23 o                         
  -3   5   4         12.44         14.83         0.41 o                         
  -2   5   4         40.58         42.33         0.66 o                         
  -1   5   4         56.43         49.74         0.61 o                         
   0   5   4        403.30        401.75         3.70 o                         
   1   5   4       1275.42       1295.95         9.56 o                         
   2   5   4          6.12          6.75         0.30 o                         
   3   5   4          1.21          6.21         0.37 o                         
   4   5   4         10.44         13.45         0.33 o                         
   5   5   4        295.78        286.00         3.01 o                         
  -5   6   4         53.00         55.78         1.37 o                         
  -4   6   4        879.10        834.29        18.60 o                         
  -3   6   4          8.45          8.20         0.35 o                         
  -2   6   4        158.21        157.32         1.76 o                         
  -1   6   4         33.72         40.45         0.61 o                         
   0   6   4       1201.05       1173.88        10.60 o                         
   1   6   4         23.19         22.32         0.41 o                         
   2   6   4        344.32        355.01         3.51 o                         
   3   6   4        165.36        169.57         1.97 o                         
   4   6   4       1181.11       1142.62        11.40 o                         
   5   6   4        124.11        124.70         1.60 o                         
   6   6   4        117.61        124.47         2.00 o                         
  -6   7   4          0.20          3.14         0.47 o                         
  -5   7   4         17.94         17.88         0.69 o                         
  -4   7   4         17.75         15.95         0.75 o                         
  -3   7   4        108.42        101.48         1.74 o                         
  -2   7   4        311.60        299.97         3.82 o                         
  -1   7   4        197.27        202.57         2.72 o                         
   0   7   4         18.52         20.91         0.65 o                         
   1   7   4         23.00         19.21         0.59 o                         
   2   7   4         66.14         68.18         1.17 o                         
   3   7   4        258.86        258.91         3.23 o                         
   4   7   4          0.19          0.22         0.24 o                         
   5   7   4         75.27         77.67         1.63 o                         
   6   7   4         41.63         49.98         1.72 o                         
  -5   8   4         76.78         88.45         2.70 o                         
  -4   8   4         72.64         77.44         1.55 o                         
  -3   8   4         20.63         24.81         0.78 o                         
  -2   8   4        588.14        575.47        11.31 o                         
  -1   8   4          3.94          4.85         0.35 o                         
   0   8   4        186.48        194.89         2.81 o                         
   1   8   4          1.85          4.03         0.50 o                         
   2   8   4        175.24        176.47         2.57 o                         
   3   8   4         71.82         72.06         1.43 o                         
   4   8   4        147.50        162.18         3.06 o                         
   5   8   4         19.93         21.00         1.71 o                         
  -2   9   4         11.50         10.91         0.94 o                         
  -1   9   4         52.43         51.38         1.95 o                         
   0   9   4         63.23         62.90         1.42 o                         
   1   9   4         71.96         69.38         1.69 o                         
   2   9   4          0.02          0.03         0.32 o                         
   3   9   4          4.29          5.64         0.82 o                         
   0   1   5       1804.80       2134.43        67.30 o                         
   1   1   5       1301.04       1480.30        17.55 o                         
  -1   2   5       3266.58       3763.67       212.71 o                         
   0   2   5        665.22        690.69         6.49 o                         
   1   2   5       1243.31       1246.21        12.85 o                         
   2   2   5        167.08        180.53         1.81 o                         
  -2   3   5       1840.89       1854.79        19.16 o                         
  -1   3   5         36.37         46.19         0.56 o                         
   0   3   5       1856.05       1871.58        28.78 o                         
   1   3   5        414.49        425.26         3.49 o                         
   2   3   5       1338.46       1280.76         9.69 o                         
   3   3   5          5.05         12.37         0.30 o                         
  -3   4   5        212.38        215.76         1.91 o                         
  -2   4   5         42.99         45.46         0.55 o                         
  -1   4   5        527.23        495.19         3.81 o                         
   0   4   5         53.10         56.58         0.75 o                         
   1   4   5       2889.71       3088.57        89.57 o                         
   2   4   5        471.49        489.38         4.07 o                         
   3   4   5        102.62        112.06         1.10 o                         
   4   4   5         72.66         78.97         0.90 o                         
  -4   5   5        339.94        349.83         3.49 o                         
  -3   5   5          0.75          3.62         0.21 o                         
  -2   5   5          2.61          7.68         0.38 o                         
  -1   5   5         13.13         19.49         0.39 o                         
   0   5   5       1054.55       1021.49         8.82 o                         
   1   5   5          0.64          1.66         0.16 o                         
   2   5   5       1071.22       1047.30         8.09 o                         
   3   5   5        378.94        353.17         3.21 o                         
   4   5   5         91.79         91.01         1.23 o                         
   5   5   5         26.92         23.56         0.59 o                         
  -5   6   5        277.28        271.66         4.37 o                         
  -4   6   5         33.73         32.07         0.93 o                         
  -3   6   5         77.13         82.79         1.36 o                         
  -2   6   5        154.37        145.50         1.96 o                         
  -1   6   5        129.28        130.34         1.51 o                         
   0   6   5         20.32         26.57         0.59 o                         
   1   6   5        313.23        323.74         2.89 o                         
   2   6   5          0.10          2.29         0.21 o                         
   3   6   5        512.08        531.34         5.31 o                         
   4   6   5        112.41        109.25         1.58 o                         
   5   6   5        212.40        226.45         3.43 o                         
   6   6   5          1.58          2.37         0.27 o                         
  -6   7   5        122.06        119.81         2.53 o                         
  -5   7   5        132.60        141.47         3.22 o                         
  -4   7   5         40.63         44.45         0.95 o                         
  -3   7   5         11.01         10.30         0.47 o                         
  -2   7   5        334.53        321.52         4.46 o                         
  -1   7   5         49.56         47.83         1.19 o                         
   0   7   5        100.18        106.54         1.72 o                         
   1   7   5         11.72          8.94         0.52 o                         
   2   7   5         24.20         24.67         0.65 o                         
   3   7   5          0.00          0.46         0.17 o                         
   4   7   5        573.33        560.90         6.87 o                         
   5   7   5          0.58          0.94         0.34 o                         
  -5   8   5         46.10         47.51         1.43 o                         
  -4   8   5         14.93         20.73         0.96 o                         
  -3   8   5         94.05         96.56         2.04 o                         
  -2   8   5          0.49          1.76         0.38 o                         
  -1   8   5        312.86        324.99         4.52 o                         
   0   8   5         39.64         35.41         0.92 o                         
   1   8   5         11.86         18.77         0.72 o                         
   2   8   5          3.58          5.61         0.55 o                         
   3   8   5         94.20        108.41         2.53 o                         
   4   8   5          1.39          0.22         0.54 o                         
   5   8   5        203.36        220.37         5.51 o                         
  -3   9   5          7.02         -0.27         0.27 o                         
  -2   9   5        118.43        121.18         3.19 o                         
  -1   9   5          1.41          0.08         0.26 o                         
   0   9   5         69.06         73.50         3.69 o                         
   1   9   5         17.46         20.09         0.96 o                         
   2   9   5        103.23         99.77         2.71 o                         
   3   9   5          1.84          1.18         0.57 o                         
   0   0   6         56.41         76.86         2.07 o                         
   0   1   6        239.46        242.38         2.59 o                         
   1   1   6       2580.25       2803.84        91.83 o                         
  -1   2   6        193.89        267.34         2.59 o                         
   0   2   6        535.24        539.50         4.93 o                         
   1   2   6       1293.64       1340.54        12.41 o                         
   2   2   6        169.68        171.84         1.69 o                         
  -2   3   6         83.02         73.33         0.87 o                         
  -1   3   6       1676.67       1669.17        14.67 o                         
   0   3   6        676.80        685.26         6.19 o                         
   1   3   6       1725.21       1654.59        15.27 o                         
   2   3   6        198.55        204.07         1.83 o                         
   3   3   6       2058.74       2020.03        15.20 o                         
  -3   4   6          1.45          4.09         0.21 o                         
  -2   4   6        413.11        414.01         3.26 o                         
  -1   4   6        490.89        496.17         3.95 o                         
   0   4   6        205.01        228.71         2.05 o                         
   1   4   6          1.60          8.20         0.38 o                         
   2   4   6        906.51        899.87         7.23 o                         
   3   4   6         60.31         61.19         0.79 o                         
   4   4   6         46.81         49.76         0.67 o                         
  -4   5   6         22.63         24.43         0.62 o                         
  -3   5   6        139.07        153.92         1.57 o                         
  -2   5   6        179.25        180.48         1.67 o                         
  -1   5   6        699.05        674.08         5.14 o                         
   0   5   6          5.33          7.91         0.31 o                         
   1   5   6       2094.89       2142.14        17.35 o                         
   2   5   6        263.56        251.60         2.23 o                         
   3   5   6        188.46        191.68         2.45 o                         
   4   5   6         90.52         88.76         1.32 o                         
   5   5   6        799.31        797.10         9.14 o                         
  -5   6   6         11.52         11.17         0.70 o                         
  -4   6   6        359.22        358.75         5.38 o                         
  -3   6   6         57.58         60.95         1.19 o                         
  -2   6   6          5.89          7.52         0.61 o                         
  -1   6   6         58.81         61.41         1.28 o                         
   0   6   6        309.92        295.80         5.47 o                         
   1   6   6         80.17         81.57         1.17 o                         
   2   6   6          8.99         14.10         0.49 o                         
   3   6   6         20.17         28.26         0.76 o                         
   4   6   6        434.00        430.83         9.38 o                         
   5   6   6          0.35          0.37         0.21 o                         
   6   6   6          2.25          4.36         0.52 o                         
  -6   7   6         37.34         44.37         1.23 o                         
  -5   7   6         84.95         88.43         1.98 o                         
  -4   7   6        116.43        112.44         2.08 o                         
  -3   7   6        455.30        459.70         6.67 o                         
  -2   7   6         31.25         30.53         1.05 o                         
  -1   7   6        482.00        512.25         8.28 o                         
   0   7   6        105.34        110.56         2.13 o                         
   1   7   6         82.24         88.10         1.51 o                         
   2   7   6          0.52          2.11         0.26 o                         
   3   7   6        600.30        602.05        12.62 o                         
   4   7   6         76.69         77.39         2.11 o                         
   5   7   6        165.92        157.66         3.04 o                         
   6   7   6          3.68          4.05         0.66 o                         
  -4   8   6          1.83          4.55         0.53 o                         
  -3   8   6         10.96         11.06         0.75 o                         
  -2   8   6        215.46        214.37         3.54 o                         
  -1   8   6         29.20         27.71         1.05 o                         
   0   8   6         25.38         29.89         1.22 o                         
   1   8   6         50.84         55.29         1.27 o                         
   2   8   6         38.52         42.57         1.50 o                         
   3   8   6          0.99          0.38         0.22 o                         
   4   8   6         28.49         29.88         1.28 o                         
  -2   9   6         80.56         86.68         4.38 o                         
  -1   9   6        176.79        188.13         3.37 o                         
   0   9   6          8.04          7.99         0.72 o                         
   1   9   6        188.63        197.21         5.98 o                         
   2   9   6         41.61         42.93         2.16 o                         
   0   1   7        440.83        423.73         4.14 o                         
   1   1   7         80.76        103.87         1.24 o                         
  -1   2   7        714.85        693.75         6.31 o                         
   0   2   7          1.05          2.15         0.18 o                         
   1   2   7        156.05        140.94         1.52 o                         
   2   2   7         28.88         41.71         0.66 o                         
  -2   3   7       1301.71       1299.18        12.12 o                         
  -1   3   7         27.16         35.19         0.55 o                         
   0   3   7        310.23        296.64         2.88 o                         
   1   3   7          7.63         14.84         0.60 o                         
   2   3   7        489.00        476.18         4.11 o                         
   3   3   7         30.99         35.40         0.53 o                         
  -3   4   7        545.19        543.43         4.39 o                         
  -2   4   7         42.97         44.23         0.61 o                         
  -1   4   7        580.36        566.43         4.69 o                         
   0   4   7        276.66        311.00         2.61 o                         
   1   4   7        752.08        722.15         6.37 o                         
   2   4   7         10.87         12.92         0.37 o                         
   3   4   7        125.00        115.03         1.22 o                         
   4   4   7         49.49         57.23         0.81 o                         
  -4   5   7        667.67        655.44         7.68 o                         
  -3   5   7         48.03         50.28         0.93 o                         
  -2   5   7        170.89        173.90         1.67 o                         
  -1   5   7          6.21          8.55         0.26 o                         
   0   5   7        696.40        693.93         6.18 o                         
   1   5   7         41.20         37.04         0.71 o                         
   2   5   7        422.82        440.24         3.94 o                         
   3   5   7         28.00         29.47         0.58 o                         
   4   5   7        125.52        133.71         2.06 o                         
   5   5   7          3.26          3.85         0.29 o                         
  -5   6   7        190.12        189.57         2.54 o                         
  -4   6   7          2.87          2.42         0.30 o                         
  -3   6   7        461.20        469.28         5.34 o                         
  -2   6   7         27.74         33.35         1.99 o                         
  -1   6   7        236.95        225.82         4.28 o                         
   0   6   7         71.45         67.16         1.31 o                         
   1   6   7        342.78        339.89         4.71 o                         
   2   6   7        161.01        168.97         2.14 o                         
   3   6   7        262.91        238.93         5.77 o                         
   4   6   7          0.07          0.81         0.28 o                         
   5   6   7         60.24         57.76         1.36 o                         
   6   6   7          0.84          1.74         0.40 o                         
  -5   7   7         24.07         21.18         0.84 o                         
  -4   7   7         88.68         95.15         1.59 o                         
  -3   7   7         26.71         29.41         0.73 o                         
  -2   7   7        459.60        465.48         6.87 o                         
  -1   7   7          2.17          3.45         0.41 o                         
   0   7   7        221.23        229.72         4.83 o                         
   1   7   7          2.10          3.96         0.40 o                         
   2   7   7         78.46         87.30         1.80 o                         
   3   7   7         21.19         18.20         0.92 o                         
   4   7   7        216.80        221.09         3.49 o                         
   5   7   7          7.01          4.79         0.49 o                         
  -4   8   7          0.59          1.44         0.38 o                         
  -3   8   7         51.54         49.89         1.52 o                         
  -2   8   7          7.19          5.35         0.63 o                         
  -1   8   7        381.71        384.26         5.42 o                         
   0   8   7         14.95         16.12         0.67 o                         
   1   8   7         64.93         60.19         1.17 o                         
   2   8   7          8.59          6.29         0.65 o                         
   3   8   7         91.47         86.92         2.35 o                         
   4   8   7          6.32          6.66         0.82 o                         
  -1   9   7          1.26          0.45         0.54 o                         
   0   9   7        100.94        113.70         3.95 o                         
   1   9   7          7.20          4.42         0.67 o                         
   0   0   8       4091.61       3538.17       198.31 o                         
   0   1   8        197.27        186.48         1.95 o                         
   1   1   8        298.42        290.05         3.16 o                         
  -1   2   8        149.25        141.77         1.57 o                         
   0   2   8        520.84        475.75         4.27 o                         
   1   2   8          3.27          6.64         0.48 o                         
   2   2   8       1272.92       1225.07        10.92 o                         
  -2   3   8        260.42        255.83         3.01 o                         
  -1   3   8        160.62        146.26         1.57 o                         
   0   3   8        362.88        374.54         3.45 o                         
   1   3   8          2.21          9.44         0.40 o                         
   2   3   8          3.71          3.37         0.21 o                         
   3   3   8        497.66        511.63         4.63 o                         
  -3   4   8        286.97        292.25         3.11 o                         
  -2   4   8       1346.76       1382.38        10.96 o                         
  -1   4   8         32.34         36.53         0.58 o                         
   0   4   8        635.70        593.83         4.75 o                         
   1   4   8         80.04         83.98         0.98 o                         
   2   4   8        566.41        572.04         4.73 o                         
   3   4   8          0.43          0.90         0.14 o                         
   4   4   8        437.40        412.70         4.42 o                         
  -4   5   8          5.66          6.66         0.46 o                         
  -3   5   8        239.77        229.21         2.97 o                         
  -2   5   8          3.37          5.16         0.32 o                         
  -1   5   8        145.03        144.04         1.75 o                         
   0   5   8         66.78         62.56         1.08 o                         
   1   5   8        241.14        251.74         2.95 o                         
   2   5   8        231.94        218.54         2.75 o                         
   3   5   8          3.31          5.90         0.56 o                         
   4   5   8         87.40         83.86         1.94 o                         
   5   5   8        189.32        184.59         2.38 o                         
  -5   6   8          0.04          0.55         0.25 o                         
  -4   6   8        730.06        727.38         7.62 o                         
  -3   6   8          1.99          1.98         0.26 o                         
  -2   6   8        391.63        386.25         4.73 o                         
  -1   6   8        179.06        174.88         2.96 o                         
   0   6   8        584.47        590.15         9.53 o                         
   1   6   8         14.96         18.22         0.82 o                         
   2   6   8        280.36        281.16         3.75 o                         
   3   6   8         45.29         43.09         1.03 o                         
   4   6   8        358.55        369.80         5.23 o                         
   5   6   8         45.42         51.89         1.29 o                         
   6   6   8         21.07         21.70         0.96 o                         
  -5   7   8         26.11         24.99         0.96 o                         
  -4   7   8         36.24         41.57         0.98 o                         
  -3   7   8        125.21        116.60         1.99 o                         
  -2   7   8         30.80         36.51         1.12 o                         
  -1   7   8        163.20        159.57         2.43 o                         
   0   7   8          7.85          7.72         0.48 o                         
   1   7   8         42.11         41.29         1.00 o                         
   2   7   8         64.39         65.00         1.50 o                         
   3   7   8        144.50        143.24         3.73 o                         
   4   7   8         13.47         11.45         0.82 o                         
   5   7   8          2.61          2.47         0.50 o                         
  -3   8   8          1.48          1.41         0.46 o                         
  -2   8   8        197.52        192.59         3.94 o                         
  -1   8   8         20.92         22.57         0.89 o                         
   0   8   8        254.21        249.79         3.97 o                         
   1   8   8          1.63          3.22         0.46 o                         
   2   8   8        213.56        221.55         5.02 o                         
   3   8   8         59.41         61.40         4.16 o                         
   0   1   9       2174.13       2193.99        21.31 o                         
   1   1   9         21.53         21.04         0.48 o                         
  -1   2   9        802.91        792.14         7.24 o                         
   0   2   9          0.00          0.22         0.14 o                         
   1   2   9        351.06        347.19         3.77 o                         
   2   2   9        105.27        109.74         1.39 o                         
  -2   3   9       1146.21       1174.21        10.56 o                         
  -1   3   9         86.63         89.20         1.10 o                         
   0   3   9        106.39         93.67         1.22 o                         
   1   3   9         18.52         18.19         0.45 o                         
   2   3   9        338.96        339.33         3.35 o                         
   3   3   9         86.75         76.29         1.16 o                         
  -3   4   9        484.84        464.16         5.22 o                         
  -2   4   9          0.37          0.43         0.21 o                         
  -1   4   9        425.84        438.23         3.93 o                         
   0   4   9         82.78         81.85         1.05 o                         
   1   4   9        166.29        171.60         1.84 o                         
   2   4   9        107.08        112.76         1.40 o                         
   3   4   9        127.19        123.89         1.58 o                         
   4   4   9         14.60         15.02         0.61 o                         
  -4   5   9        552.04        557.86         5.66 o                         
  -3   5   9         24.93         24.57         0.62 o                         
  -2   5   9        143.08        137.38         2.65 o                         
  -1   5   9          0.30          1.20         0.18 o                         
   0   5   9        287.72        283.48         3.66 o                         
   1   5   9         15.00         14.77         0.69 o                         
   2   5   9        175.55        168.44         2.28 o                         
   3   5   9         66.54         63.25         1.20 o                         
   4   5   9        165.36        169.00         2.78 o                         
   5   5   9         42.09         41.88         0.82 o                         
  -5   6   9         72.79         69.42         1.43 o                         
  -4   6   9         19.32         19.47         0.64 o                         
  -3   6   9        374.20        372.49         4.76 o                         
  -2   6   9          2.58          5.94         0.34 o                         
  -1   6   9         50.65         52.57         1.31 o                         
   0   6   9        229.47        243.18         3.94 o                         
   1   6   9        277.71        286.43         4.55 o                         
   2   6   9        116.60        105.34         2.01 o                         
   3   6   9        190.92        203.15         3.15 o                         
   4   6   9          3.17          4.98         0.59 o                         
   5   6   9         31.42         34.24         1.10 o                         
   6   6   9          0.33         -0.33         0.33 o                         
  -5   7   9          2.83          3.70         0.46 o                         
  -4   7   9         39.03         36.76         1.02 o                         
  -3   7   9         51.00         52.73         1.26 o                         
  -2   7   9        133.48        128.82         2.39 o                         
  -1   7   9         52.64         47.98         1.26 o                         
   0   7   9        134.91        123.68         2.57 o                         
   1   7   9          2.14          2.18         0.33 o                         
   2   7   9        150.84        148.08         2.59 o                         
   3   7   9          0.08          0.29         0.35 o                         
   4   7   9        138.50        131.63         3.75 o                         
   5   7   9          8.13          9.11         1.18 o                         
  -3   8   9          1.38          1.98         0.45 o                         
  -2   8   9          5.19          5.24         0.59 o                         
  -1   8   9        186.25        185.72         2.93 o                         
   0   8   9         16.02         12.67         0.72 o                         
   1   8   9         61.90         72.05         1.71 o                         
   2   8   9         23.94         27.85         1.07 o                         
   3   8   9        164.08        183.24         5.73 o                         
   0   0  10       4058.03       4257.42       123.13 o                         
   0   1  10        114.43        113.44         1.38 o                         
   1   1  10       2010.55       2028.26        17.91 o                         
  -1   2  10         46.57         40.64         0.72 o                         
   0   2  10         15.66         12.99         0.42 o                         
   1   2  10         11.67         11.97         0.45 o                         
   2   2  10        740.96        756.58         7.32 o                         
  -2   3  10          7.82          4.71         0.33 o                         
  -1   3  10        817.98        820.58         7.54 o                         
   0   3  10          0.23          0.93         0.18 o                         
   1   3  10        291.42        286.74         3.10 o                         
   2   3  10        702.33        677.77        10.03 o                         
   3   3  10        709.93        722.01         8.03 o                         
  -3   4  10          0.08          0.72         0.23 o                         
  -2   4  10        101.86        104.06         1.93 o                         
  -1   4  10        239.61        238.98         3.10 o                         
   0   4  10        133.31        141.40         3.50 o                         
   1   4  10         16.69         16.17         0.60 o                         
   2   4  10         11.36         11.47         0.41 o                         
   3   4  10          3.74          3.24         0.38 o                         
   4   4  10        139.78        135.92         1.92 o                         
  -4   5  10          9.94         12.29         0.48 o                         
  -3   5  10        427.02        435.20         4.26 o                         
  -2   5  10         17.82         15.73         0.56 o                         
  -1   5  10        149.63        163.72         2.41 o                         
   0   5  10        189.92        199.13         2.67 o                         
   1   5  10        465.93        456.62         6.08 o                         
   2   5  10          0.67          1.07         0.32 o                         
   3   5  10        187.29        194.10         3.02 o                         
   4   5  10         56.11         62.07         1.47 o                         
   5   5  10        206.67        210.71         3.16 o                         
  -5   6  10         14.06         14.78         0.83 o                         
  -4   6  10        110.90        105.43         1.67 o                         
  -3   6  10         70.74         73.08         1.25 o                         
  -2   6  10         29.26         30.87         0.77 o                         
  -1   6  10         28.64         25.10         0.69 o                         
   0   6  10         28.14         29.92         0.91 o                         
   1   6  10          1.72          1.51         0.33 o                         
   2   6  10        120.68        120.64         2.60 o                         
   3   6  10         66.21         67.32         1.79 o                         
   4   6  10         82.47         78.56         2.08 o                         
   5   6  10          2.40          2.00         0.77 o                         
  -4   7  10          1.30          1.26         0.36 o                         
  -3   7  10         55.50         55.17         1.28 o                         
  -2   7  10         10.89         13.62         0.65 o                         
  -1   7  10        178.04        185.74         2.91 o                         
   0   7  10         32.84         30.81         1.08 o                         
   1   7  10        139.98        148.00         2.46 o                         
   2   7  10         21.24         27.99         1.07 o                         
   3   7  10        297.92        313.30         6.08 o                         
   4   7  10          1.57          1.56         0.52 o                         
  -2   8  10          4.17          3.13         0.67 o                         
  -1   8  10          9.68          9.37         0.76 o                         
   0   8  10         57.52         56.85         1.59 o                         
   1   8  10         20.02         22.43         1.02 o                         
   2   8  10         73.42         80.18         2.31 o                         
   0   1  11        716.31        734.21         6.82 o                         
   1   1  11          3.93          5.55         0.32 o                         
  -1   2  11        390.17        392.36         3.88 o                         
   0   2  11          5.48          5.81         0.34 o                         
   1   2  11        160.58        148.98         2.03 o                         
   2   2  11          8.86          9.10         0.52 o                         
  -2   3  11        611.69        629.85        10.24 o                         
  -1   3  11         14.76         14.46         0.56 o                         
   0   3  11         85.64         84.42         1.52 o                         
   1   3  11         10.61         11.63         0.53 o                         
   2   3  11        246.38        247.15         3.26 o                         
   3   3  11         11.73         10.90         0.55 o                         
  -3   4  11        217.14        219.79         2.79 o                         
  -2   4  11          4.58          4.82         0.39 o                         
  -1   4  11        205.45        199.49         3.52 o                         
   0   4  11         38.57         44.66         0.95 o                         
   1   4  11        222.16        222.15         3.89 o                         
   2   4  11         36.62         30.50         0.75 o                         
   3   4  11         79.73         72.99         1.46 o                         
   4   4  11          9.74          8.64         0.44 o                         
  -4   5  11        247.07        255.80         3.11 o                         
  -3   5  11         23.30         20.00         0.55 o                         
  -2   5  11         60.39         59.67         1.01 o                         
  -1   5  11          0.08          0.07         0.17 o                         
   0   5  11        213.40        221.38         3.77 o                         
   1   5  11          2.87          2.45         0.33 o                         
   2   5  11        186.63        192.11         3.04 o                         
   3   5  11         28.17         23.71         0.90 o                         
   4   5  11         90.14        100.97         2.03 o                         
   5   5  11         21.27         20.82         0.86 o                         
  -5   6  11         56.81         61.04         1.87 o                         
  -4   6  11          1.95          1.61         0.42 o                         
  -3   6  11        178.97        174.53         3.48 o                         
  -2   6  11          5.40          9.59         0.49 o                         
  -1   6  11         43.68         49.54         1.11 o                         
   0   6  11         68.44         62.27         1.36 o                         
   1   6  11        207.13        195.79         3.18 o                         
   2   6  11         58.64         62.00         1.60 o                         
   3   6  11        128.96        135.17         2.58 o                         
   4   6  11          5.28          3.96         0.64 o                         
   5   6  11         41.52         36.92         1.80 o                         
  -3   7  11         22.28         21.57         0.86 o                         
  -2   7  11         88.12         96.97         1.76 o                         
  -1   7  11          7.69          6.07         0.62 o                         
   0   7  11        111.12        123.93         2.17 o                         
   1   7  11          1.23          0.71         0.37 o                         
   2   7  11         75.70         87.03         2.12 o                         
   3   7  11          0.44          1.73         0.41 o                         
   0   0  12        898.15        923.53        16.36 o                         
   0   1  12          6.75          5.52         0.39 o                         
   1   1  12         22.02         22.58         0.70 o                         
  -1   2  12        257.12        239.51         3.23 o                         
   0   2  12         13.12         10.82         0.53 o                         
   1   2  12          5.04          3.41         0.36 o                         
   2   2  12        732.97        738.76         8.66 o                         
  -2   3  12          0.12          0.71         0.25 o                         
  -1   3  12        143.73        135.72         2.34 o                         
   0   3  12        115.11        124.46         3.74 o                         
   1   3  12         38.02         37.30         0.98 o                         
   2   3  12          0.34          0.44         0.21 o                         
   3   3  12        122.67        114.17         1.87 o                         
  -3   4  12        209.01        198.70         2.59 o                         
  -2   4  12        217.16        205.91         2.54 o                         
  -1   4  12         11.45         10.41         0.50 o                         
   0   4  12        550.32        551.64         7.14 o                         
   1   4  12         15.46         14.74         0.64 o                         
   2   4  12        214.01        206.37         3.10 o                         
   3   4  12          2.26          1.02         0.30 o                         
   4   4  12        160.24        167.02         3.16 o                         
  -4   5  12          0.55          2.00         0.30 o                         
  -3   5  12         95.58         99.56         1.41 o                         
  -2   5  12          6.55         10.23         0.47 o                         
  -1   5  12         36.85         33.96         0.80 o                         
   0   5  12          7.14          7.60         0.45 o                         
   1   5  12        276.96        254.84         3.18 o                         
   2   5  12        142.97        147.92         3.08 o                         
   3   5  12         17.89         22.75         1.05 o                         
   4   5  12          0.86          1.61         0.44 o                         
   5   5  12         42.76         37.24         1.29 o                         
  -4   6  12        169.82        165.65         2.85 o                         
  -3   6  12          1.34          2.73         0.43 o                         
  -2   6  12        172.56        180.85         2.62 o                         
  -1   6  12         22.67         17.84         0.70 o                         
   0   6  12        213.60        222.36         4.72 o                         
   1   6  12          1.27          0.25         0.25 o                         
   2   6  12        163.03        169.19         3.33 o                         
   3   6  12          0.07          1.77         0.40 o                         
   4   6  12        118.76        115.41         3.18 o                         
  -2   7  12         14.81         11.53         1.06 o                         
  -1   7  12        152.37        152.51         2.79 o                         
   0   7  12         15.26         22.11         1.00 o                         
   1   7  12          8.11          9.89         0.72 o                         
   2   7  12          1.73          1.98         0.44 o                         
   0   1  13         55.63         58.30         1.42 o                         
   1   1  13        119.51        132.05         2.26 o                         
  -1   2  13        181.31        184.98         2.71 o                         
   0   2  13          9.41          7.40         0.56 o                         
   1   2  13         58.54         56.79         1.56 o                         
   2   2  13         62.41         57.30         1.44 o                         
  -2   3  13        338.51        327.98         4.80 o                         
  -1   3  13          0.93          0.54         0.32 o                         
   0   3  13        155.60        150.57         2.30 o                         
   1   3  13          0.07          0.17         0.24 o                         
   2   3  13        203.36        191.74         2.95 o                         
   3   3  13         30.89         32.49         0.91 o                         
  -3   4  13         92.62         99.20         1.83 o                         
  -2   4  13         23.78         21.78         0.73 o                         
  -1   4  13        159.89        143.20         2.11 o                         
   0   4  13         37.07         32.57         0.89 o                         
   1   4  13        418.20        426.48         6.95 o                         
   2   4  13          0.25          1.30         0.47 o                         
   3   4  13         37.75         38.77         0.93 o                         
   4   4  13          1.08          0.83         0.29 o                         
  -4   5  13         93.07         95.07         2.03 o                         
  -3   5  13          5.54          2.77         0.36 o                         
  -2   5  13         37.30         33.30         1.46 o                         
  -1   5  13          4.60          4.69         0.40 o                         
   0   5  13        259.61        250.57         3.68 o                         
   1   5  13         10.98         14.01         0.60 o                         
   2   5  13        178.99        173.13         4.77 o                         
   3   5  13          0.27          1.27         0.41 o                         
   4   5  13         29.08         27.31         0.92 o                         
  -3   6  13         73.30         68.58         2.09 o                         
  -2   6  13         19.63         22.10         0.87 o                         
  -1   6  13         93.42        101.58         1.92 o                         
   0   6  13          0.47          0.64         0.41 o                         
   1   6  13         99.44         96.41         2.05 o                         
   2   6  13         10.69          5.62         0.61 o                         
   3   6  13         67.11         74.17         1.87 o                         
   0   0  14        216.14        207.91         7.39 o                         
   0   1  14         30.37         29.61         0.86 o                         
   1   1  14        266.38        263.73         3.85 o                         
  -1   2  14         56.13         51.58         1.35 o                         
   0   2  14         38.85         41.90         0.95 o                         
   1   2  14         58.85         56.02         1.11 o                         
   2   2  14        217.02        214.15         2.71 o                         
  -2   3  14         26.48         27.53         0.91 o                         
  -1   3  14        328.19        323.85         5.09 o                         
   0   3  14         10.86         10.49         0.56 o                         
   1   3  14        281.91        291.77         3.95 o                         
   2   3  14         50.43         50.54         1.20 o                         
   3   3  14        183.18        181.14         3.39 o                         
  -3   4  14          3.75          1.14         0.34 o                         
  -2   4  14         31.53         29.01         1.18 o                         
  -1   4  14         45.12         40.78         1.06 o                         
   0   4  14        188.18        181.99         2.70 o                         
   1   4  14          3.80          4.12         0.42 o                         
   2   4  14        119.97        117.06         2.50 o                         
   3   4  14          0.37          0.81         0.29 o                         
   4   4  14          3.82          4.61         0.49 o                         
  -3   5  14         38.51         43.27         1.31 o                         
  -2   5  14          1.48         -0.23         0.30 o                         
  -1   5  14         58.23         59.24         1.54 o                         
   0   5  14          1.57          2.18         0.40 o                         
   1   5  14        345.64        320.22         6.79 o                         
   2   5  14         11.12         14.63         0.64 o                         
   3   5  14         48.27         57.29         1.81 o                         
  -1   6  14          7.44         11.35         1.32 o                         
   0   6  14         45.21         43.64         1.79 o                         
   1   6  14          5.05          4.06         0.73 o                         
   0   1  15        225.57        224.84         3.05 o                         
   1   1  15         56.92         59.56         1.26 o                         
  -1   2  15        218.50        226.37         3.05 o                         
   0   2  15         12.35         10.63         0.58 o                         
   1   2  15        113.50        121.90         1.95 o                         
   2   2  15          0.99          1.39         0.34 o                         
  -2   3  15        178.90        177.89         3.62 o                         
  -1   3  15          1.58          1.60         0.38 o                         
   0   3  15        125.59        137.14         2.26 o                         
   1   3  15         38.51         38.92         1.00 o                         
   2   3  15        132.04        129.25         1.93 o                         
   3   3  15          0.36          0.56         0.30 o                         
  -3   4  15         30.77         37.36         1.43 o                         
  -2   4  15          0.82          0.32         0.35 o                         
  -1   4  15         49.92         50.38         1.26 o                         
   0   4  15          1.88          0.97         0.33 o                         
   1   4  15        231.27        224.90         3.70 o                         
   2   4  15         43.60         37.57         1.01 o                         
   3   4  15         17.45         20.93         0.96 o                         
  -1   5  15          0.59          0.52         0.38 o                         
   0   5  15         92.68         93.23         1.86 o                         
   1   5  15          0.83          0.41         0.30 o                         
   0   0  16        221.81        213.20         5.90 o                         
   0   1  16          1.63          2.11         0.43 o                         
   1   1  16         62.83         64.18         1.41 o                         
  -1   2  16         26.98         23.52         0.99 o                         
   0   2  16         87.96        102.01         2.03 o                         
   1   2  16          0.08         -0.02         0.31 o                         
   2   2  16        123.05        114.32         2.58 o                         
  -2   3  16          4.94          5.51         0.49 o                         
  -1   3  16         52.94         50.55         1.48 o                         
   0   3  16          4.15          3.15         0.42 o                         
   1   3  16         28.04         30.61         0.97 o                         
   2   3  16          2.52          0.60         0.39 o                         
  -1   4  16          3.01          2.18         0.50 o                         
   0   4  16         84.55         78.30         2.10 o                         
   1   4  16         12.06         11.34         0.84 o                         
   0   1  17         50.24         54.38         1.36 o                         
   1   1  17         10.53          5.67         0.50 o                         
  -1   2  17         41.47         40.14         1.44 o                         
   0   2  17          0.23         -0.32         0.32 o                         
   1   2  17         11.55         14.98         0.96 o                         
                                                                                
